# Supplementary material for: A coordinated multiorgan metabolic response contributes to human mitochondrial myopathy
Source: EMBO Mol Med. 2023 May 24;15(7):e16951. doi: 10.15252/emmm.202216951 (PMC10331581; doi:10.15252/emmm.202216951)
Supplement: Supplementary file 2 — Source Data for Appendix [file EMMM-15-e16951-s005.zip]

Archive with 9 entries (8 files):
- Fig._S3.zip
- __MACOSX/
- __MACOSX/._Fig._S3.zip
- Fig._S2.zip
- __MACOSX/._Fig._S2.zip
- Fig._S6.zip
- __MACOSX/._Fig._S6.zip
- Fig._S4.zip
- __MACOSX/._Fig._S4.zip
