# Supplementary material for: A coordinated multiorgan metabolic response contributes to human mitochondrial myopathy
Source: EMBO Mol Med. 2023 May 24;15(7):e16951. doi: 10.15252/emmm.202216951 (PMC10331581; doi:10.15252/emmm.202216951)
Supplement: Supplementary file 3 — Source Data for Figure 1 [file EMMM-15-e16951-s006.zip]

Archive with 44 entries (38 files):
- Figure 1/
- __MACOSX/._Figure 1
- Figure 1/.DS_Store
- __MACOSX/Figure 1/._.DS_Store
- Figure 1/1H-I/
- __MACOSX/Figure 1/._1H-I
- Figure 1/1E-G/
- __MACOSX/Figure 1/._1E-G
- Figure 1/1B/
- __MACOSX/Figure 1/._1B
- Figure 1/1D/
- __MACOSX/Figure 1/._1D
- Figure 1/1C/
- __MACOSX/Figure 1/._1C
- Figure 1/1H-I/OGDH.pdf
- __MACOSX/Figure 1/1H-I/._OGDH.pdf
- Figure 1/1H-I/source data Fig. 1H-I.xlsx
- __MACOSX/Figure 1/1H-I/._source data Fig. 1H-I.xlsx
- Figure 1/1H-I/a-actin.pdf
- __MACOSX/Figure 1/1H-I/._a-actin.pdf
- Figure 1/1H-I/GOT1.pptx.tif
- __MACOSX/Figure 1/1H-I/._GOT1.pptx.tif
- Figure 1/1H-I/GAPDH -GOT1.pptx.tif
- __MACOSX/Figure 1/1H-I/._GAPDH -GOT1.pptx.tif
- Figure 1/1H-I/GOT2.pdf
- __MACOSX/Figure 1/1H-I/._GOT2.pdf
- Figure 1/1H-I/ALT1.pptx.tif
- __MACOSX/Figure 1/1H-I/._ALT1.pptx.tif
- Figure 1/1H-I/ALT2.pdf
- __MACOSX/Figure 1/1H-I/._ALT2.pdf
- Figure 1/1H-I/GAPDH -ALT1.pptx (2).tif
- __MACOSX/Figure 1/1H-I/._GAPDH -ALT1.pptx (2).tif
- Figure 1/1E-G/source data for 1E-G.xlsx
- __MACOSX/Figure 1/1E-G/._source data for 1E-G.xlsx
- Figure 1/1E-G/~$source data for 1E-G.xlsx
- __MACOSX/Figure 1/1E-G/._~$source data for 1E-G.xlsx
- Figure 1/1B/~$source data for 1B.xlsx
- __MACOSX/Figure 1/1B/._~$source data for 1B.xlsx
- Figure 1/1B/source data for 1B.xlsx
- __MACOSX/Figure 1/1B/._source data for 1B.xlsx
- Figure 1/1D/source data for 1D.xlsx
- __MACOSX/Figure 1/1D/._source data for 1D.xlsx
- Figure 1/1C/source data for 1C.xlsx
- __MACOSX/Figure 1/1C/._source data for 1C.xlsx
