# Supplementary material for: A coordinated multiorgan metabolic response contributes to human mitochondrial myopathy
Source: EMBO Mol Med. 2023 May 24;15(7):e16951. doi: 10.15252/emmm.202216951 (PMC10331581; doi:10.15252/emmm.202216951)
Supplement: Supplementary file 3 — Source Data for Figure 1 [file EMMM-15-e16951-s006.zip › Figure 1/1H-I/source data Fig. 1H-I.xlsx]

## Sheet: Fig 1I
		a-actin	OGDH	OGDH/actin
	MERRF	34608.3	936.958	0.0270732
	MERRF	34366.4	810.515	0.0235846
	MERRF	37030.8	750.85	0.0202763
	MERRF	40899.1	873.856	0.0213661
	Ctrl	32666.4	563.283	0.0172435
	Ctrl	43082.9	673.18	0.0156252
	Ctrl	42510.8	692.561	0.0162914
	Ctrl	43910.7	483.879	0.0110196
		a-actin	GOT2	GOT2/actin
	MERRF	34608.3	6831.92	0.197407
	MERRF	34366.4	5503.77	0.16015
	MERRF	37030.8	7827.47	0.211377
	MERRF	40899.1	5313.36	0.129914
	Ctrl	32666.4	3141.33	0.096164
	Ctrl	43082.9	4560.67	0.105858
	Ctrl	42510.8	4205.66	0.0989317
	Ctrl	43910.7	4370.33	0.0995277
		ALT2	a-actin	ALT2/actin
	MERRF	1223.25	34608.3	0.0353455
	MERRF	1296.75	34366.4	0.037733
	MERRF	1466.17	37030.8	0.0395931
	MERRF	1325.28	40899.1	0.0324037
	Ctrl	495.271	32666.4	0.0151615
	Ctrl	236.072	43082.9	0.00547948
	Ctrl	971.589	42510.8	0.0228551
	Ctrl	343.167	43910.7	0.00781513
		GAPDH	GOT1	GOT1/GAPDH
	CTL	30803.3	2914.83	0.0946272
	MERRF	19138	5253.38	0.2745
	CTL	27789.3	3808.65	0.137055
	MERRF	27790.6	4486.71	0.161447
	CTL	33679.8	3579.04	0.106267
	MERRF	22879	7156.53	0.3128
	CTL	18505.3	3698.04	0.199837
	MERRF	14983.2	5530.41	0.369108
		GAPDH	ALT1	ALT1/GAPDH
	CTL	25229.4	2508.87	0.0994425
	MERRF	18354.5	5195.61	0.283071
	CTL	23529	3468.19	0.147401
	MERRF	16537.7	2645.3	0.159956
	CTL	22443.9	3649.19	0.162592
	MERRF	17021.2	4192.1	0.246287
	CTL	17091.1	3013.08	0.176296
	MERRF	21112.6	4646.41	0.220078
