# Supplementary material for: A coordinated multiorgan metabolic response contributes to human mitochondrial myopathy
Source: EMBO Mol Med. 2023 May 24;15(7):e16951. doi: 10.15252/emmm.202216951 (PMC10331581; doi:10.15252/emmm.202216951)
Supplement: Supplementary file 3 — Source Data for Figure 1 [file EMMM-15-e16951-s006.zip › Figure 1/1E-G/source data for 1E-G.xlsx]

## Sheet: 1E-G
Compound	CTL_F1	CTL_F2	CTL_F3	CTL_F4	CTL_F5	CTL_F6	CTL_F7	CTL_F8	CTL_F9	CTL_F10	CTL_F11	CTL_M1	CTL_M2	CTL_M3	CTL_M4	CTL_M5	CTL_M6	CTL_M7	CTL_M8	CTL_M9	CTL_M10	CTL_M11	CTL_M12	CTL_M13	CTL_M14	MERRF_F1	MERRF_F2	MERRF_F3	MERRF_F4	MERRF_F5	MERRF_M1	MERRF_M2	MERRF_M3	MERRF_M4
Urea	2200611	2253985	2685996	2751792	1845059	2700249	2775983	2230533	2506227	2373421	2274631	2822967	2112566	2866937	2746326	1897763	2895304	2651215	2472628	2654400	2704502	3327167	1966466	2590295	2195114	3245174	2506025	2656947	2857757	3029377	3285754	3313237	2921713	2100754
Guanidinosuccinic acid	300706	416027	445820	463582	397447	501503	291402	422684	385971	417338	425167	531565	419664	383425	475293	462649	396360	404738	407627	376077	499322	400882	391406	402154	395016	534394	495100	558845	512076	562730	1426970	544624	537064	369423
Lactic Acid	260258208	190145408	347890112	410606048	252192640	210326512	235890224	166331808	259994992	328015584	367247936	379079584	182056128	340497280	388569056	440942560	352062080	397373280	258244000	325254400	257688528	314814944	432245088	321102208	336578720	545010880	444654240	558591810	493923136	401443680	505207168	375654848	518330400	368039392
