# Supplementary material for: A coordinated multiorgan metabolic response contributes to human mitochondrial myopathy
Source: EMBO Mol Med. 2023 May 24;15(7):e16951. doi: 10.15252/emmm.202216951 (PMC10331581; doi:10.15252/emmm.202216951)
Supplement: Supplementary file 3 — Source Data for Figure 1 [file EMMM-15-e16951-s006.zip › Figure 1/1B/source data for 1B.xlsx]

## Sheet: 1B
Compound Name	MERRF_1	MERRF_2	MERRF_3	MERRF_4	MERRF_5	MERRF_6	MERRF_7	MERRF_8	MERRF_9	MERRF_10	CTL_1	CTL_2	CTL_3	CTL_4	CTL_5	CTL_6	CTL_7	CTL_8	CTL_9	CTL_10	CTL_11	CTL_12	CTL_13	CTL_14	CTL_15
ASPARAGINE	892331	1.32799e+06	2.16229e+06	1.15118e+06	956666	1.74237e+06	1.70511e+06	1.17951e+06	1.43584e+06	3.0071e+06	941007	1.38258e+06	1.17914e+06	1.07931e+06	1.02483e+06	1.23349e+06	1.02911e+06	1.46076e+06	1.51316e+06	775406	1.30632e+06	1.06209e+06	1.45706e+06	1.41381e+06	865197
GLUTAMIC ACID	2.08943e+07	5.22097e+07	1.03245e+08	3.02877e+07	2.99147e+07	4.70791e+07	9.90412e+07	3.28262e+07	4.58588e+07	7.60974e+07	4.54812e+07	2.25168e+07	1.10393e+07	6.02003e+06	2.05392e+07	2.8363e+07	2.22261e+07	2.9216e+07	6.86016e+06	3.86763e+07	3.64126e+07	2.66836e+07	3.037e+07	4.36652e+07	3.41214e+07
VALINE	5.96406e+06	7.55226e+06	8.81134e+06	5.8495e+06	5.78318e+06	5.03744e+06	7.10119e+06	5.38822e+06	5.16561e+06	1.05488e+07	6.25849e+06	6.31504e+06	3.72205e+06	4.92492e+06	4.57823e+06	6.76086e+06	6.61078e+06	2.9189e+06	5.00413e+06	5.91729e+06	4.33421e+06	4.15083e+06	5.19326e+06	6.27945e+06	5.73506e+06
LEUCINE	6.0274e+06	8.72116e+06	9.9686e+06	6.68906e+06	6.34015e+06	5.19093e+06	8.91385e+06	5.4037e+06	6.10019e+06	1.88067e+07	6.83976e+06	7.7846e+06	4.28202e+06	5.87989e+06	4.75529e+06	6.66303e+06	6.97398e+06	3.69017e+06	6.40336e+06	5.01804e+06	5.40277e+06	4.62242e+06	6.61501e+06	6.77678e+06	5.51018e+06
L-ISOLEUCINE	5.96011e+06	8.71753e+06	1.02359e+07	6.74964e+06	6.32849e+06	5.44856e+06	8.55679e+06	5.63494e+06	6.41185e+06	1.94843e+07	6.56264e+06	7.78414e+06	4.52216e+06	6.15696e+06	4.97262e+06	6.8953e+06	7.11019e+06	3.81981e+06	6.37314e+06	5.20784e+06	5.56529e+06	4.81268e+06	6.79935e+06	7.08186e+06	5.27272e+06
TRYPTOPHAN	1.57152e+06	2.32735e+06	3.1172e+06	2.01104e+06	1.98453e+06	1.84988e+06	2.45849e+06	2.37683e+06	1.99419e+06	3.64486e+06	1.46409e+06	1.8311e+06	1.55176e+06	1.45957e+06	2.49703e+06	1.82156e+06	2.08742e+06	1.85817e+06	2.42544e+06	934234	1.9356e+06	2.32119e+06	1.70468e+06	2.47041e+06	1.18193e+06
PROLINE	4.71914e+06	6.73453e+06	1.94563e+07	2.17446e+06	1.06146e+06	6.60104e+06	5.4982e+06	1.40461e+07	1.91016e+07	7.8817e+06	1.31586e+07	1.48308e+07	3.88147e+06	6.29941e+06	1.44656e+07	2.19244e+07	1.3741e+07	1.87661e+07	1.31113e+07	9.86425e+06	1.12367e+07	1.08695e+07	9.69698e+06	2.25231e+07	1.65836e+07
L-CITRULLINE	114249	100960	102148	64111.9	8563.33	61301	99646	145562	228157	75632.9	272877	152066	103684	166046	229145	995272	154196	439525	251847	67066.9	118628	123627	124567	370467	288997
METHIONINE	3.60923e+06	4.57853e+06	6.02887e+06	4.01356e+06	2.9217e+06	4.94052e+06	4.08215e+06	6.20634e+06	4.7845e+06	9.7544e+06	5.04506e+06	6.26897e+06	1.10643e+07	6.91796e+06	6.33301e+06	6.68165e+06	7.06947e+06	5.1949e+06	8.34166e+06	3.79146e+06	6.1423e+06	4.4144e+06	7.60597e+06	6.74173e+06	5.66064e+06
