# Supplementary material for: A coordinated multiorgan metabolic response contributes to human mitochondrial myopathy
Source: EMBO Mol Med. 2023 May 24;15(7):e16951. doi: 10.15252/emmm.202216951 (PMC10331581; doi:10.15252/emmm.202216951)
Supplement: Supplementary file 3 — Source Data for Figure 1 [file EMMM-15-e16951-s006.zip › Figure 1/1D/source data for 1D.xlsx]

## Sheet: Sheet3
Compound Name	MERRF_1	MERRF_2	MERRF_3	MERRF_4	MERRF_5	MERRF_6	MERRF_7	MERRF_8	MERRF_9	MERRF_10	CTL_1	CTL_2	CTL_3	CTL_4	CTL_5	CTL_6	CTL_7	CTL_8	CTL_9	CTL_10	CTL_11	CTL_12	CTL_13	CTL_14	CTL_15
N-ACETYL-DL-GLUTAMIC ACID	732040	1.05408e+06	7.31942e+06	691393	1.60857e+06	1.64637e+06	1.95251e+06	574074	789361	2.8646e+06	480135	497144	736799	494204	493570	434100	701826	614994	424364	782457	586708	657187	1.32013e+06	558186	951706
N-ALPHA-ACETYLASPARAGINE	25326.5	21900.8	26723.1	31415	21633.1	84595.1	178117	8253.32	79403.7	151765	32549.2	9102.41			1200.51	438.718	7625.42	14302.2	4575.88	7482.22	23495.7	20321.6	7609.73	35595.6	11818.3
Saccharopine	206597	586127	896075	65777.7	332132	257824	779603	134866	255282	1.60446e+06	46500.7	123814	48817	23442.8	134210	119749	204979	126373	90886.9	34007.1	292050	58469.8	187999	37109.4	91951.4
2,3-Pyridinedicarboxylic Acid/Quinolinic Acid	59759.2	66634.7	160909	63386.3	82242.4	62066.5	136861	108286	68865.6	121894	52729.8	81942.4	57328.8	44567.1	71254	59892	94637.4	45239.3	69556.6	123700	60329.8	69270.6	55998.2	64024.8	86555.4
