# Supplementary material for: A coordinated multiorgan metabolic response contributes to human mitochondrial myopathy
Source: EMBO Mol Med. 2023 May 24;15(7):e16951. doi: 10.15252/emmm.202216951 (PMC10331581; doi:10.15252/emmm.202216951)
Supplement: Supplementary file 3 — Source Data for Figure 1 [file EMMM-15-e16951-s006.zip › Figure 1/1C/source data for 1C.xlsx]

## Sheet: 1C
Compound	CTL_F1	CTL_F2	CTL_F3	CTL_F4	CTL_F5	CTL_F6	CTL_F7	CTL_F8	CTL_F9	CTL_F10	CTL_F11	CTL_M1	CTL_M2	CTL_M3	CTL_M4	CTL_M5	CTL_M6	CTL_M7	CTL_M8	CTL_M9	CTL_M10	CTL_M11	CTL_M12	CTL_M13	CTL_M14	MERRF_F1	MERRF_F2	MERRF_F3	MERRF_F4	MERRF_F5	MERRF_M1	MERRF_M2	MERRF_M3	MERRF_M4
ALANINE	7084176	7229672	6963364	10997540	4417768	7492233	5794752	5563625	6677346	9343413	7980126	9561454	7190793	7625187	8223046	12992407	7625937	5176667	5651603	6984383	9292614	8450711	6444282	8039344	7512256	9486726	6817696	16237060	9178907	10797145	11015802	10950344	10240260	7103990
ASPARTIC ACID	18732498	22346826	20436208	21977320	22885164	21583072	21223280	20447396	21112404	23497186	23957880	23192492	22777420	21238296	23423080	26531088	23002640	21396404	21994912	24034668	23343144	21990552	23167524	23594416	21134872	17200736	21270188	24453364	22900176	21287368	18465948	20835652	20148508	21604212
GLUTAMIC ACID	1344336	3355523	2857899	1872424	2116324	1961487	2337349	2490138	1449177	1999334	2422335	5414870	3575846	4221662	9037019	3692160	4766041	3111692	4954762	3161896	4075714	4475082	4417860	2411623	2454554	5420680	4519314	2645322	2996389	8229350	7469106	2721244	9638235	4799619
VALINE	13303392	18968208	18561608	23081116	16798446	18222724	21542320	20554956	19707244	20097306	21508504	27415000	22344460	22677456	22924976	25379728	24285752	21276816	17522088	25317796	24733046	15753493	22450852	23568620	21145580	20812436	17810804	25450120	22581812	24148524	29338976	26550288	34135716	26266964
LEUCINE	18686716	23774956	25423640	31176980	20714460	21151836	26155652	32371030	28183430	24048692	26116740	43019388	35204936	35246360	30421538	39483828	37709984	35111236	22285904	36912272	35527436	25823148	28811698	33479376	26430868	36717072	25460484	29338820	25907004	32695080	45350728	42357160	59102656	36990548
L-ISOLEUCINE	9203618	12900502	13453683	16769880	10729422	11151767	14830906	18638766	15216283	12499153	14188662	21406624	19399428	19561408	17604448	21837576	19628884	18821980	12361048	19900024	20064408	13795527	15841032	16927486	13504508	21226876	12494049	17212492	13516844	18123232	24197986	24613624	36734980	17340644
L-CYSTEINE	159358	98762	74044	64147	43170	74066	42925	14421	68296	52089	45760	175787	116603	70579	84825	39303	44641	16853	29118	21070	57081	74775	14574	12503		206851	69740	104162	64138	88454	252697	146330	117456	98988
METHIONINE	6634115	7381938	8712323	12854166	5362143	6453666	7653189	8084781	7939858	8851328	8854868	7737327	7105151	5324117	6913120	8696281	6084129	7182760	6266421	9922524	8454113	6159074	5822806	7095163	10283988	5982115	3928518	7394413	6145163	5844971	6907887	7952208	6293750	4843491
