# Supplementary material for: A coordinated multiorgan metabolic response contributes to human mitochondrial myopathy
Source: EMBO Mol Med. 2023 May 24;15(7):e16951. doi: 10.15252/emmm.202216951 (PMC10331581; doi:10.15252/emmm.202216951)
Supplement: Supplementary file 4 — Source Data for Figure 2 [file EMMM-15-e16951-s002.zip]

Archive with 104 entries (90 files):
- Figure 2/
- __MACOSX/._Figure 2
- Figure 2/2S-T/
- __MACOSX/Figure 2/._2S-T
- Figure 2/2U-V/
- __MACOSX/Figure 2/._2U-V
- Figure 2/.DS_Store
- __MACOSX/Figure 2/._.DS_Store
- Figure 2/2I-J/
- __MACOSX/Figure 2/._2I-J
- Figure 2/2C-D/
- __MACOSX/Figure 2/._2C-D
- Figure 2/2E-F/
- __MACOSX/Figure 2/._2E-F
- Figure 2/2Z/
- __MACOSX/Figure 2/._2Z
- Figure 2/2Q-R/
- __MACOSX/Figure 2/._2Q-R
- Figure 2/2M-N/
- __MACOSX/Figure 2/._2M-N
- Figure 2/2A-B/
- __MACOSX/Figure 2/._2A-B
- Figure 2/2K-L/
- __MACOSX/Figure 2/._2K-L
- Figure 2/2G-H/
- __MACOSX/Figure 2/._2G-H
- Figure 2/2O-P/
- __MACOSX/Figure 2/._2O-P
- Figure 2/2X/
- __MACOSX/Figure 2/._2X
- Figure 2/2S-T/PCCA_2019-05-01.pdf
- __MACOSX/Figure 2/2S-T/._PCCA_2019-05-01.pdf
- Figure 2/2S-T/Fig. 2S.xlsx
- __MACOSX/Figure 2/2S-T/._Fig. 2S.xlsx
- Figure 2/2S-T/GAPDH_2019-05-01.pdf
- __MACOSX/Figure 2/2S-T/._GAPDH_2019-05-01.pdf
- Figure 2/2U-V/Fig. 2U.xlsx
- __MACOSX/Figure 2/2U-V/._Fig. 2U.xlsx
- Figure 2/2U-V/GAPDH_2019-05-01.pdf
- __MACOSX/Figure 2/2U-V/._GAPDH_2019-05-01.pdf
- Figure 2/2U-V/MUT_2019-05-01.pdf
- __MACOSX/Figure 2/2U-V/._MUT_2019-05-01.pdf
- Figure 2/2I-J/Fig. 2I.xlsx
- __MACOSX/Figure 2/2I-J/._Fig. 2I.xlsx
- Figure 2/2I-J/GAPDH-Ph-4E-BP1_2018-12-12.pdf
- __MACOSX/Figure 2/2I-J/._GAPDH-Ph-4E-BP1_2018-12-12.pdf
- Figure 2/2I-J/ALT1_2018-12-14.pdf
- __MACOSX/Figure 2/2I-J/._ALT1_2018-12-14.pdf
- Figure 2/2C-D/Fig. 2C.xlsx
- __MACOSX/Figure 2/2C-D/._Fig. 2C.xlsx
- Figure 2/2C-D/GAPDH_2019-04-30.pdf
- __MACOSX/Figure 2/2C-D/._GAPDH_2019-04-30.pdf
- Figure 2/2C-D/GOT2_2019-04-30.pdf
- __MACOSX/Figure 2/2C-D/._GOT2_2019-04-30.pdf
- Figure 2/2E-F/Fig. 2E.xlsx
- __MACOSX/Figure 2/2E-F/._Fig. 2E.xlsx
- Figure 2/2E-F/GAPDH_2019-04-30.pdf
- __MACOSX/Figure 2/2E-F/._GAPDH_2019-04-30.pdf
- Figure 2/2E-F/OGDH_2019-04-30.pdf
- __MACOSX/Figure 2/2E-F/._OGDH_2019-04-30.pdf
- Figure 2/2Z/source data for 2Z.xlsx
- __MACOSX/Figure 2/2Z/._source data for 2Z.xlsx
- Figure 2/2Q-R/Fig. 2Q.xlsx
- __MACOSX/Figure 2/2Q-R/._Fig. 2Q.xlsx
- Figure 2/2Q-R/BCKDHB.pdf
- __MACOSX/Figure 2/2Q-R/._BCKDHB.pdf
- Figure 2/2Q-R/GAPDH.pdf
- __MACOSX/Figure 2/2Q-R/._GAPDH.pdf
- Figure 2/2M-N/GAPDH_2019-04-29.pdf
- __MACOSX/Figure 2/2M-N/._GAPDH_2019-04-29.pdf
- Figure 2/2M-N/SUCLA2_2019-05-01.pdf
- __MACOSX/Figure 2/2M-N/._SUCLA2_2019-05-01.pdf
- Figure 2/2M-N/Fig. 2M.xlsx
- __MACOSX/Figure 2/2M-N/._Fig. 2M.xlsx
- Figure 2/2A-B/ALT2_2018-12-18.pdf
- __MACOSX/Figure 2/2A-B/._ALT2_2018-12-18.pdf
- Figure 2/2A-B/GAPDH-ALT2_2018-12-19.pdf
- __MACOSX/Figure 2/2A-B/._GAPDH-ALT2_2018-12-19.pdf
- Figure 2/2A-B/Fig. 2A.xlsx
- __MACOSX/Figure 2/2A-B/._Fig. 2A.xlsx
- Figure 2/2K-L/AGC1.pdf
- __MACOSX/Figure 2/2K-L/._AGC1.pdf
- Figure 2/2K-L/GAPDH.pdf
- __MACOSX/Figure 2/2K-L/._GAPDH.pdf
- Figure 2/2K-L/Fig. 2K.xlsx
- __MACOSX/Figure 2/2K-L/._Fig. 2K.xlsx
- Figure 2/2G-H/GAPDH_2019-04-30.pdf
- __MACOSX/Figure 2/2G-H/._GAPDH_2019-04-30.pdf
- Figure 2/2G-H/GOT1_2019-04-30.pdf
- __MACOSX/Figure 2/2G-H/._GOT1_2019-04-30.pdf
- Figure 2/2G-H/Fig. 2G.xlsx
- __MACOSX/Figure 2/2G-H/._Fig. 2G.xlsx
- Figure 2/2O-P/gapdh.pdf
- __MACOSX/Figure 2/2O-P/._gapdh.pdf
- Figure 2/2O-P/Fig.2O.xlsx
- __MACOSX/Figure 2/2O-P/._Fig.2O.xlsx
- Figure 2/2O-P/BCAT2.pdf
- __MACOSX/Figure 2/2O-P/._BCAT2.pdf
- Figure 2/2X/.DS_Store
- __MACOSX/Figure 2/2X/._.DS_Store
- Figure 2/2X/source data for 2X.xlsx
- __MACOSX/Figure 2/2X/._source data for 2X.xlsx
- Figure 2/2X/~$source data for 2X.xlsx
- __MACOSX/Figure 2/2X/._~$source data for 2X.xlsx
