# Supplementary material for: A coordinated multiorgan metabolic response contributes to human mitochondrial myopathy
Source: EMBO Mol Med. 2023 May 24;15(7):e16951. doi: 10.15252/emmm.202216951 (PMC10331581; doi:10.15252/emmm.202216951)
Supplement: Supplementary file 4 — Source Data for Figure 2 [file EMMM-15-e16951-s002.zip › Figure 2/2S-T/Fig. 2S.xlsx]

## Sheet: Sheet1
	age (days)		PCCA	GAPDH	PCCA/GAPDH
	50	CTL	2809.18	11729.4	0.2395
	50	KO	6161.1	11508.7	0.535342
	50	CTL	6402.78	12259.8	0.522259
	50	KO	5343.6	11518	0.463934
	50	CTL	3745.95	11205	0.33431
	50	KO	6339.4	13641.1	0.464727
	50	CTL	4762.02	13594.9	0.350278
	50	KO	8401.31	14090.8	0.596225
	100	CTL	5001.33	27267.8	0.183415
	100	KO	7690.82	20241.3	0.379957
	100	CTL	6105.92	19313.2	0.316153
	100	KO	10025	19400.5	0.516737
	100	CTL	6065.38	21328.5	0.284379
	100	KO	7061.2	16054.8	0.43982
	100	CTL	5435.35	26446	0.205526
	100	KO	6716.14	29676.1	0.226315
	170	CTL	5398.58	11127.4	0.48516
	170	KO	10132.4	12041	0.841487
	170	CTL	6868.76	12847.4	0.534642
	170	KO	8710.38	10267.1	0.848377
	170	CTL	8311.57	14400.5	0.577171
	170	KO	11325	15022.5	0.753866
	170	CTL	6370.07	17233.7	0.369628
	170	KO	12503.2	17617.4	0.709708
