# Supplementary material for: A coordinated multiorgan metabolic response contributes to human mitochondrial myopathy
Source: EMBO Mol Med. 2023 May 24;15(7):e16951. doi: 10.15252/emmm.202216951 (PMC10331581; doi:10.15252/emmm.202216951)
Supplement: Supplementary file 4 — Source Data for Figure 2 [file EMMM-15-e16951-s002.zip › Figure 2/2U-V/Fig. 2U.xlsx]

## Sheet: Sheet1
	age (days)		MUT	GAPDH	MUT/GAPDH
	50	CTL	1648.78	9625.9	0.171286
	50	KO	2697.05	9807.91	0.274987
	50	CTL	2037.58	12975.1	0.157037
	50	KO	2059.92	9303.84	0.221406
	50	CTL	2064.02	10811.1	0.190916
	50	KO	2239.3	11676.8	0.191774
	50	CTL	1682.54	11836.2	0.142152
	50	KO	2589.91	11969.1	0.216383
	100	CTL	3282.16	14619	0.224513
	100	KO	4268.2	12633	0.337861
	100	CTL	4483.94	14071	0.318666
	100	KO	6074.58	14087	0.431219
	100	CTL	3267.03	17447	0.187255
	100	KO	5063.57	12956	0.390828
	100	CTL	4624.13	21624	0.213842
	100	KO	6385.94	17557	0.363726
	170	CTL	6244.22	13020.6	0.479567
	170	KO	6916.36	11203.5	0.617342
	170	CTL	3631.72	12348.2	0.294109
	170	KO	5933.56	12813.5	0.463071
	170	CTL	4995.62	14400.9	0.346897
	170	KO	6349.22	11067.3	0.573691
	170	CTL	2598.64	13594.5	0.191153
	170	KO	9895.19	15154	0.652977
