# Supplementary material for: A coordinated multiorgan metabolic response contributes to human mitochondrial myopathy
Source: EMBO Mol Med. 2023 May 24;15(7):e16951. doi: 10.15252/emmm.202216951 (PMC10331581; doi:10.15252/emmm.202216951)
Supplement: Supplementary file 4 — Source Data for Figure 2 [file EMMM-15-e16951-s002.zip › Figure 2/2I-J/Fig. 2I.xlsx]

## Sheet: Sheet1
	age (days)		ALT1	GAPDH	ALT1/GAPDH
	50	CTL	299.83	9625.9	0.0311482
	50	KO	544.348	9807.91	0.0555009
	50	CTL	444.799	12975.1	0.0342809
	50	KO	607.085	9303.84	0.065251
	50	CTL	470.261	10811.1	0.0434979
	50	KO	379.249	11676.8	0.0324789
	50	CTL	315.781	11836.2	0.0266792
	50	KO	574.428	11969.1	0.0479927
	100	CTL	64	21326	0.00300103
	100	KO	129	18773	0.00687157
	100	CTL	159	18003	0.00883186
	100	KO	314	15914	0.0197311
	100	CTL	117	22593	0.0051786
	100	KO	231	19830	0.011649
	100	CTL	174	25876	0.00672438
	100	KO	222	24442	0.00908273
	180	CTL	67.1011	14510	0.00462447
	180	CTL	48.5112	9817	0.00494155
	180	CTL	35.8623	9892	0.00362538
	180	CTL	37.5342	9521	0.00394225
	180	CTL	33.6489	10406	0.00323361
	180	KO	160.572	10398	0.0154426
	180	KO	138.191	8703	0.0158785
	180	KO	207.251	9634	0.0215125
	180	KO	118.077	9623	0.0122703
	200	CTL	1721.49	127.488	0.0740569
	200	KO	1372.84	239.303	0.174313
	200	CTL	1633	110.722	0.0678026
	200	KO	1081.69	407.303	0.376543
	200	CTL	2319.86	86.4678	0.0372728
	200	KO	1554.1	354.236	0.227937
	200	KO	1535.08	298.152	0.194226
	200	CTL	3035.23	204.093	0.0672414
