# Supplementary material for: A coordinated multiorgan metabolic response contributes to human mitochondrial myopathy
Source: EMBO Mol Med. 2023 May 24;15(7):e16951. doi: 10.15252/emmm.202216951 (PMC10331581; doi:10.15252/emmm.202216951)
Supplement: Supplementary file 4 — Source Data for Figure 2 [file EMMM-15-e16951-s002.zip › Figure 2/2C-D/Fig. 2C.xlsx]

## Sheet: Sheet1
	age (days)		GOT2	GAPDH	GOT2/GAPDH
	50	CTL	7178.39	6142.27	1.16869
	50	KO	11237.3	6716.47	1.67309
	50	CTL	9281.26	8849.28	1.04882
	50	KO	11248.3	6725.78	1.67241
	50	CTL	10635.8	7806.17	1.36249
	50	KO	9948.71	8000.32	1.24354
	50	CTL	8506.78	8612.99	0.987668
	50	KO	14196.9	8323.6	1.70562
	100	CTL	10051.3	27267.8	0.368615
	100	KO	10989.9	20241.3	0.542944
	100	CTL	8714.97	19313.2	0.451244
	100	KO	13727.6	19400.5	0.707587
	100	CTL	8238.6	21328.5	0.386272
	100	KO	13681.3	16054.8	0.852168
	100	CTL	12606	26446	0.476669
	100	KO	17782.5	29676.1	0.599219
	180	CTL	4994.02	18330.6	0.272442
	180	CTL	4103.09	16518.2	0.248397
	180	CTL	5148.87	21870.4	0.235427
	180	CTL	5654.16	21685.6	0.260734
	180	CTL	4939.02	15139.3	0.326239
	180	KO	10118.5	13489.4	0.750107
	180	KO	9117.92	11843.8	0.769848
	180	KO	10907.7	16684.2	0.653773
	180	KO	9950.86	17061.5	0.583234
