# Supplementary material for: A coordinated multiorgan metabolic response contributes to human mitochondrial myopathy
Source: EMBO Mol Med. 2023 May 24;15(7):e16951. doi: 10.15252/emmm.202216951 (PMC10331581; doi:10.15252/emmm.202216951)
Supplement: Supplementary file 4 — Source Data for Figure 2 [file EMMM-15-e16951-s002.zip › Figure 2/2E-F/Fig. 2E.xlsx]

## Sheet: Sheet1
	age (days)		OGDH	GAPDH	OGDH/GAPDH
	50	CTL	5711.5	3374.83	1.69238
	50	KO	11226	3185.82	3.52373
	50	CTL	13765.6	4226.46	3.257
	50	KO	12147.5	3614.51	3.36075
	50	CTL	14882.9	4704.61	3.16347
	50	KO	14304.4	4218.37	3.39099
	50	CTL	10040.6	4293.89	2.33834
	50	KO	13211.4	5160.35	2.56017
	100	CTL	6504.32	26937	0.241464
	100	KO	8625.55	21647.4	0.398457
	100	CTL	6696.29	18056.8	0.370845
	100	KO	9586.04	15201.3	0.630605
	100	CTL	5900.85	22366.6	0.263825
	100	KO	8708.78	18302.7	0.475819
	100	CTL	6636.87	27107.8	0.244832
	100	KO	10177.4	28292.9	0.359715
	180	CTL	17633.1	9178	1.92123
	180	CTL	18398.3	9799	1.87757
	180	CTL	21229.9	12214	1.73816
	180	CTL	16996.9	11718	1.45049
	180	CTL	17400.2	11693	1.48809
	180	KO	28498.7	8056	3.53758
	180	KO	29090.8	7380	3.94184
	180	KO	35875	9107	3.93928
	180	KO	34501.4	8994	3.83605
