# Supplementary material for: A coordinated multiorgan metabolic response contributes to human mitochondrial myopathy
Source: EMBO Mol Med. 2023 May 24;15(7):e16951. doi: 10.15252/emmm.202216951 (PMC10331581; doi:10.15252/emmm.202216951)
Supplement: Supplementary file 4 — Source Data for Figure 2 [file EMMM-15-e16951-s002.zip › Figure 2/2Z/source data for 2Z.xlsx]

## Sheet: Sheet1
		CTL			KO
	Fractional Incorporation	Mean	SEM	N	Mean	SEM	N
L-Valine	M+6	0.236427	0.0194398	3	0.219658	0.0171353	3
2-Ketoisovaleric acid	M+5	0.322729	0.0323971	3	0.311407	0.0546565	3
3-Hydroxyisobutyrate	M+4	0.18267	0.0170978	3	0.193719	0.0169137	3
Propionylcarnitine	M+3	0.0420971	0.00954407	3	0.0221105	0.00377105	3
