# Supplementary material for: A coordinated multiorgan metabolic response contributes to human mitochondrial myopathy
Source: EMBO Mol Med. 2023 May 24;15(7):e16951. doi: 10.15252/emmm.202216951 (PMC10331581; doi:10.15252/emmm.202216951)
Supplement: Supplementary file 4 — Source Data for Figure 2 [file EMMM-15-e16951-s002.zip › Figure 2/2Q-R/Fig. 2Q.xlsx]

## Sheet: Sheet1
	age (days)		BCKDH	GAPDH	BCKDH/GAPDH
	50	CTL	2989.74	12549.4	0.238237
	50	KO	3800.34	13512	0.281257
	50	CTL	1898.22	12226.2	0.155259
	50	KO	2423.02	10896.3	0.222371
	50	CTL	2180.21	9638.28	0.226203
	50	KO	5018.1	13137.5	0.381967
	50	CTL	3626.3	12114.3	0.299342
	100	CTL	621.75	13484.3	0.0461091
	100	KO	1461.45	15375.6	0.0950498
	100	KO	1508.62	12839	0.117503
	100	CTL	478.379	14691.8	0.032561
	100	CTL	475.955	13122.5	0.0362702
	100	KO	2228.08	14048.4	0.1586
	200	CTL	2191.38	4997.78	0.438471
	200	KO	4185.73	2667.37	1.56923
	200	CTL	1681.79	3550.79	0.473637
	200	KO	4869.49	3749.46	1.29872
	200	CTL	1883.79	3834.5	0.491275
	200	KO	4244.81	3372.04	1.25883
	200	CTL	1388.26	4297.68	0.323025
	200	KO	4781.01	3649.93	1.30989
