# Supplementary material for: A coordinated multiorgan metabolic response contributes to human mitochondrial myopathy
Source: EMBO Mol Med. 2023 May 24;15(7):e16951. doi: 10.15252/emmm.202216951 (PMC10331581; doi:10.15252/emmm.202216951)
Supplement: Supplementary file 4 — Source Data for Figure 2 [file EMMM-15-e16951-s002.zip › Figure 2/2M-N/Fig. 2M.xlsx]

## Sheet: Sheet1
	age (days)		SUCLA2	GAPDH	SUCLA2/GAPDH
	50	CTL	6067.23	6142.27	0.987783
	50	KO	16106.5	6716.47	2.39806
	50	CTL	15771.7	8849.28	1.78226
	50	KO	13088.6	6725.78	1.94603
	50	CTL	15850.6	7806.17	2.03052
	50	KO	14618.3	8000.32	1.82721
	50	CTL	12827.5	8612.99	1.48932
	50	KO	16809	8323.6	2.01944
	100	CTL	9170.59	21326	0.430019
	100	KO	13029.2	18773	0.694042
	100	CTL	12409.5	18003	0.6893
	100	KO	16691	15914	1.04883
	100	CTL	10834.4	22593	0.479545
	100	KO	17408.9	19830	0.877908
	100	CTL	15334.7	25876	0.592623
	100	KO	23702.9	24442	0.969759
	170	CTL	21578.5	18868.8	1.14361
	170	KO	29939.1	21162.3	1.41474
	170	CTL	17092.4	20612.2	0.829238
	170	KO	33442.2	26962	1.24034
	170	CTL	26498.7	30206.7	0.877246
	170	KO	33595.1	24431.8	1.37506
	170	CTL	13542.8	17956.9	0.754183
	170	KO	33264.9	21214.6	1.56802
