# Supplementary material for: A coordinated multiorgan metabolic response contributes to human mitochondrial myopathy
Source: EMBO Mol Med. 2023 May 24;15(7):e16951. doi: 10.15252/emmm.202216951 (PMC10331581; doi:10.15252/emmm.202216951)
Supplement: Supplementary file 4 — Source Data for Figure 2 [file EMMM-15-e16951-s002.zip › Figure 2/2A-B/Fig. 2A.xlsx]

## Sheet: Sheet1
	age (days)		ALT2	GAPDH	ALT2/GAPDH
	50	CTL	63.2107	11729.4	0.0053891
	50	KO	149.005	11508.7	0.0129472
	50	CTL	77.3823	12259.8	0.00631188
	50	KO	84.147	11518	0.00730567
	50	CTL	62.0752	11205	0.00553995
	50	KO	100.992	13641.1	0.00740349
	50	CTL	44.9641	13594.9	0.00330741
	50	KO	127.877	14090.8	0.00907518
	100	CTL	112.217	14619	0.00767609
	100	KO	345.358	12633	0.0273378
	100	CTL	167.518	14071	0.0119052
	100	KO	561.616	14087	0.0398677
	100	CTL	129.329	17447	0.00741266
	100	KO	591.651	12956	0.0456662
	100	CTL	182.737	21624	0.00845067
	100	KO	975.064	17557	0.0555371
	180	CTL	173	17072.5	0.0101333
	180	KO	491	11680.4	0.0420364
	180	CTL	166	12947.8	0.0128208
	180	KO	265	12139	0.0218304
	180	CTL	57	11788.9	0.00483507
	180	KO	175	8865.94	0.0197385
	180	CTL	87	12461.6	0.00698147
	180	KO	235	12606.7	0.0186408
	200	CTL	183.935	6848.53	0.0268576
	200	KO	848.264	6609.3	0.128344
	200	CTL	227.937	6862.9	0.0332129
	200	KO	458.2	5041.02	0.0908944
	200	CTL	149.049	6477.44	0.0230105
	200	KO	845.729	5780.33	0.146312
	200	CTL	251.764	7599.98	0.0331269
	200	KO	413.074	5127.24	0.0805646
