# Supplementary material for: A coordinated multiorgan metabolic response contributes to human mitochondrial myopathy
Source: EMBO Mol Med. 2023 May 24;15(7):e16951. doi: 10.15252/emmm.202216951 (PMC10331581; doi:10.15252/emmm.202216951)
Supplement: Supplementary file 4 — Source Data for Figure 2 [file EMMM-15-e16951-s002.zip › Figure 2/2K-L/Fig. 2K.xlsx]

## Sheet: Sheet1
	age (days)		AGC1	GAPDH	AGC1/GAPDH
	50	CTL	8498.84	7660.27	1.10947
	50	KO	11667	7697.9	1.51561
	50	CTL	12876.3	5903.16	2.18126
	50	KO	13080.2	7335.51	1.78314
	50	CTL	12497.2	8450.57	1.47886
	50	KO	14312.2	8072.28	1.773
	50	CTL	12334	8995.64	1.37111
	50	KO	12864.6	8306.51	1.54874
	100	CTL	15914.2	17166.8	0.927037
	100	KO	20711	15408	1.34417
	100	CTL	19486.9	15433.5	1.26263
	100	KO	18035.4	12724.2	1.41741
	100	CTL	18367.8	12627.2	1.45462
	100	KO	21498.2	13572.2	1.58399
	100	CTL	17925.5	18224.2	0.983609
	100	KO	20121.3	17558.4	1.14597
	180	CTL	4266	23514.8	0.181418
	180	CTL	5706	24369	0.23415
	180	CTL	5149	22700.8	0.22682
	180	CTL	5667	21188.1	0.267462
	180	CTL	3984	17893.2	0.222655
	180	KO	7409	16128.8	0.459364
	180	KO	6537	15567.4	0.419916
	180	KO	8639	21421.7	0.403283
	180	KO	6352	14526.2	0.43728
