# Supplementary material for: A coordinated multiorgan metabolic response contributes to human mitochondrial myopathy
Source: EMBO Mol Med. 2023 May 24;15(7):e16951. doi: 10.15252/emmm.202216951 (PMC10331581; doi:10.15252/emmm.202216951)
Supplement: Supplementary file 4 — Source Data for Figure 2 [file EMMM-15-e16951-s002.zip › Figure 2/2G-H/Fig. 2G.xlsx]

## Sheet: Sheet1
	age (days)		GOT1	GAPDH	GOT1/GAPDH
	50	CTL	479.941	3374.83	0.142212
	50	KO	1390.88	3185.82	0.436584
	50	CTL	1225.21	4226.46	0.289891
	50	KO	1109.07	3614.51	0.306838
	50	CTL	1206.15	4704.61	0.256376
	50	KO	1248.94	4218.37	0.296073
	50	CTL	840.92	4293.89	0.195841
	50	KO	2280.49	5160.35	0.441925
	100	CTL	1311.19	26937	0.048676
	100	KO	1438.15	21647.4	0.0664353
	100	CTL	1333.53	18056.8	0.073852
	100	KO	1950.11	15201.3	0.128286
	100	CTL	1263.69	22366.6	0.0564991
	100	KO	1641.39	18302.7	0.0896802
	100	CTL	2081.67	27107.8	0.0767923
	100	KO	3018.71	28292.9	0.106695
	180	CTL	1371.44	13207.1	0.103842
	180	CTL	1380.92	15941	0.0866273
	180	CTL	1810.71	23557.7	0.0768627
	180	CTL	2046.94	21773.2	0.0940117
	180	CTL	1542.26	19895.5	0.0775184
	180	KO	2684.1	16904.2	0.158783
	180	KO	2769.05	16309.2	0.169785
	180	KO	3912.72	22129.6	0.176809
	180	KO	3206.31	21395	0.149863
