# Supplementary material for: A coordinated multiorgan metabolic response contributes to human mitochondrial myopathy
Source: EMBO Mol Med. 2023 May 24;15(7):e16951. doi: 10.15252/emmm.202216951 (PMC10331581; doi:10.15252/emmm.202216951)
Supplement: Supplementary file 4 — Source Data for Figure 2 [file EMMM-15-e16951-s002.zip › Figure 2/2O-P/Fig.2O.xlsx]

## Sheet: Sheet1
	age (days)		BCAT2	GAPDH	BCAT2/GAPDH
	50	CTL	18705.5	17736.2	1.05465
	50	KO	19191.3	15582.2	1.23162
	50	CTL	21764.9	14125.8	1.54079
	50	KO	19016.3	13502.1	1.4084
	50	CTL	18472.4	15767.3	1.17156
	50	KO	21089.9	18151.4	1.16189
	50	CTL	21928.3	16347	1.34142
	100	CTL	1979.14	6257.64	0.316276
	100	KO	2603.28	8653.87	0.300822
	100	KO	2058.95	6546.12	0.31453
	100	CTL	2140.24	3993.58	0.53592
	100	CTL	2146.5	5426.84	0.395533
	100	KO	2427.8	6329.65	0.38356
	200	CTL	4994.75	7863.72	0.635163
	200	KO	1545.1	4985.68	0.309909
	200	CTL	2979.88	5777.04	0.515814
	200	KO	2901.11	5173.47	0.560768
	200	CTL	5014.04	7700.19	0.651158
	200	KO	2518.74	6715.23	0.375078
	200	CTL	3795.71	6960.79	0.545298
	200	KO	2063.59	5965.78	0.345905
