# Supplementary material for: A coordinated multiorgan metabolic response contributes to human mitochondrial myopathy
Source: EMBO Mol Med. 2023 May 24;15(7):e16951. doi: 10.15252/emmm.202216951 (PMC10331581; doi:10.15252/emmm.202216951)
Supplement: Supplementary file 4 — Source Data for Figure 2 [file EMMM-15-e16951-s002.zip › Figure 2/2X/source data for 2X.xlsx]

## Sheet: Sheet1
		CTL			KO
	Incorporation	Mean	CTL SEM	N	Mean	KO SEM	N
13C15N Glutamate	M+6	0.00162573	0.000479	3	0.00645795	0.0027565	3
aKG	M+5	0.026336	0.0037105	3	0.0444177	0.0123595	3
Fumarate	M+4	0.00079321	0.000201	3	0.00593701	0.0006905	3
Malate	M+4	0.00919262	0.00153607	3	0.0147058	0.00163522	3
Alanine	M+3	0.00277571	0.0007795	3	0.00634806	0.000992	3
Lactate	M+3	0.0034931	0.0003115	3	0.00537051	0.0008835	3
