# Supplementary material for: A coordinated multiorgan metabolic response contributes to human mitochondrial myopathy
Source: EMBO Mol Med. 2023 May 24;15(7):e16951. doi: 10.15252/emmm.202216951 (PMC10331581; doi:10.15252/emmm.202216951)
Supplement: Supplementary file 5 — Source Data for Figure 3 [file EMMM-15-e16951-s009.zip]

Archive with 72 entries (63 files):
- Figure 3/
- __MACOSX/._Figure 3
- Figure 3/.DS_Store
- __MACOSX/Figure 3/._.DS_Store
- Figure 3/3D-E/
- __MACOSX/Figure 3/._3D-E
- Figure 3/3H-I/
- __MACOSX/Figure 3/._3H-I
- Figure 3/3F-G/
- __MACOSX/Figure 3/._3F-G
- Figure 3/3J-K/
- __MACOSX/Figure 3/._3J-K
- Figure 3/3B-C/
- __MACOSX/Figure 3/._3B-C
- Figure 3/3N-O/
- __MACOSX/Figure 3/._3N-O
- Figure 3/3L-M/
- __MACOSX/Figure 3/._3L-M
- Figure 3/3P-Q/
- __MACOSX/Figure 3/._3P-Q
- Figure 3/3D-E/Fig. 3D.xlsx
- __MACOSX/Figure 3/3D-E/._Fig. 3D.xlsx
- Figure 3/3D-E/Ph-4EBP1_2019-04-23.pdf
- __MACOSX/Figure 3/3D-E/._Ph-4EBP1_2019-04-23.pdf
- Figure 3/3D-E/GAPDH_2019-04-23.pdf
- __MACOSX/Figure 3/3D-E/._GAPDH_2019-04-23.pdf
- Figure 3/3H-I/Fig. 3H.xlsx
- __MACOSX/Figure 3/3H-I/._Fig. 3H.xlsx
- Figure 3/3H-I/REDD1.pdf
- __MACOSX/Figure 3/3H-I/._REDD1.pdf
- Figure 3/3H-I/gapdh.pdf
- __MACOSX/Figure 3/3H-I/._gapdh.pdf
- Figure 3/3F-G/sestrin2.pdf
- __MACOSX/Figure 3/3F-G/._sestrin2.pdf
- Figure 3/3F-G/gapdh.pdf
- __MACOSX/Figure 3/3F-G/._gapdh.pdf
- Figure 3/3F-G/Fig. 3F.xlsx
- __MACOSX/Figure 3/3F-G/._Fig. 3F.xlsx
- Figure 3/3J-K/LC3 II.pdf
- __MACOSX/Figure 3/3J-K/._LC3 II.pdf
- Figure 3/3J-K/GAPDH.pdf
- __MACOSX/Figure 3/3J-K/._GAPDH.pdf
- Figure 3/3J-K/Fig. 3J.xlsx
- __MACOSX/Figure 3/3J-K/._Fig. 3J.xlsx
- Figure 3/3B-C/4E-BP1_2018-12-14.pdf
- __MACOSX/Figure 3/3B-C/._4E-BP1_2018-12-14.pdf
- Figure 3/3B-C/Fig. 3B.xlsx
- __MACOSX/Figure 3/3B-C/._Fig. 3B.xlsx
- Figure 3/3B-C/Ph-4E-BP1_2018-12-14.pdf
- __MACOSX/Figure 3/3B-C/._Ph-4E-BP1_2018-12-14.pdf
- Figure 3/3N-O/Atrogin.pdf
- __MACOSX/Figure 3/3N-O/._Atrogin.pdf
- Figure 3/3N-O/Fig. 3N.xlsx
- __MACOSX/Figure 3/3N-O/._Fig. 3N.xlsx
- Figure 3/3N-O/GAPDH-Ph-4E-BP1_2018-12-12.pdf
- __MACOSX/Figure 3/3N-O/._GAPDH-Ph-4E-BP1_2018-12-12.pdf
- Figure 3/3L-M/Fig. 3L.xlsx
- __MACOSX/Figure 3/3L-M/._Fig. 3L.xlsx
- Figure 3/3L-M/MURF1.pdf
- __MACOSX/Figure 3/3L-M/._MURF1.pdf
- Figure 3/3L-M/GAPDH_2019-05-01.pdf
- __MACOSX/Figure 3/3L-M/._GAPDH_2019-05-01.pdf
- Figure 3/3P-Q/SESTRIN 2.pdf
- __MACOSX/Figure 3/3P-Q/._SESTRIN 2.pdf
- Figure 3/3P-Q/a-actin.pdf
- __MACOSX/Figure 3/3P-Q/._a-actin.pdf
- Figure 3/3P-Q/Fig. 3P.xlsx
- __MACOSX/Figure 3/3P-Q/._Fig. 3P.xlsx
- Figure 3/3P-Q/Ph-4EBP1.pdf
- __MACOSX/Figure 3/3P-Q/._Ph-4EBP1.pdf
- Figure 3/3P-Q/4EBP1.pdf
- __MACOSX/Figure 3/3P-Q/._4EBP1.pdf
