# Supplementary material for: A coordinated multiorgan metabolic response contributes to human mitochondrial myopathy
Source: EMBO Mol Med. 2023 May 24;15(7):e16951. doi: 10.15252/emmm.202216951 (PMC10331581; doi:10.15252/emmm.202216951)
Supplement: Supplementary file 5 — Source Data for Figure 3 [file EMMM-15-e16951-s009.zip › Figure 3/3D-E/Fig. 3D.xlsx]

## Sheet: Sheet1
	age (days)		Ph-4EBP1	GAPDH	ratio
	50	KO	975.409	23682.7	0.0411866
	50	KO	546.702	19780.7	0.0276381
	50	KO	742.306	17614.8	0.042141
	100	KO	311.075	13470	0.0230939
	100	KO	418.886	17760.7	0.023585
	100	KO	349.271	14800.9	0.023598
	200	KO	789.134	14406.8	0.0547751
	200	KO	1291.81	18669.1	0.0691952
	200	KO	2368.3	20588.4	0.115031
