# Supplementary material for: A coordinated multiorgan metabolic response contributes to human mitochondrial myopathy
Source: EMBO Mol Med. 2023 May 24;15(7):e16951. doi: 10.15252/emmm.202216951 (PMC10331581; doi:10.15252/emmm.202216951)
Supplement: Supplementary file 5 — Source Data for Figure 3 [file EMMM-15-e16951-s009.zip › Figure 3/3H-I/Fig. 3H.xlsx]

## Sheet: Sheet1
	age (days)		REDD1	GAPDH	ratio
	50	CTL	50.9263	20817.1	0.00244637
	50	KO	63.1963	17498.7	0.00361149
	50	CTL	50.9385	16386.3	0.0031086
	50	KO	69.1313	14440.2	0.00478742
	50	CTL	56.5659	16801.1	0.0033668
	50	KO	75.9824	14109.5	0.00538521
	50	CTL	44.9482	16064.8	0.00279794
	50	KO	48.9575	17989.9	0.0027214
	100	CTL	38.3047	6426.72	0.00596022
	100	KO	302.769	6684.9	0.0452915
	100	CTL	31.9639	6464.18	0.00494476
	100	KO	297.417	7136.81	0.0416737
	100	CTL	74.3516	6655.62	0.0111712
	100	KO	418.432	6581.66	0.0635754
	100	CTL	36.8447	7640.69	0.00482217
	100	KO	186.994	6926.86	0.0269954
	200	CTL	352.729	6818.99	0.0517274
	200	KO	523.229	3959.46	0.132146
	200	CTL	343.592	5077.69	0.067667
	200	KO	560.178	3014.93	0.185801
	200	CTL	271.844	5787.72	0.046969
	200	KO	471.424	3131.01	0.150566
	200	CTL	267.822	4042.97	0.066244
	200	KO	518.231	4497.43	0.115228
