# Supplementary material for: A coordinated multiorgan metabolic response contributes to human mitochondrial myopathy
Source: EMBO Mol Med. 2023 May 24;15(7):e16951. doi: 10.15252/emmm.202216951 (PMC10331581; doi:10.15252/emmm.202216951)
Supplement: Supplementary file 5 — Source Data for Figure 3 [file EMMM-15-e16951-s009.zip › Figure 3/3F-G/Fig. 3F.xlsx]

## Sheet: Sheet1
	age (days)		SESTRIN2	GAPDH	ratio
	50	CTL	93.9312	31583.3	0.00297408
	50	KO	84.6738	31866.4	0.00265715
	50	CTL	96.2754	30743.4	0.00313158
	50	KO	118.445	24922.4	0.00475255
	50	CTL	119.188	33222.3	0.00358758
	50	KO	153.345	32483.9	0.00472065
	50	CTL	118.815	44099.5	0.00269426
	50	KO	114.353	48133.9	0.00237572
	100	CTL	159.414	12706.3	0.012546
	100	KO	586.439	13830.6	0.0424017
	100	CTL	115.95	11944.5	0.00970738
	100	KO	297.216	11781.8	0.0252266
	100	CTL	155.53	10491.3	0.0148248
	100	KO	1410.88	12211.1	0.11554
	100	CTL	265.73	12438.4	0.0213637
	100	KO	1438.86	11382	0.126416
	200	CTL	867.863	14705.3	0.0590171
	200	KO	1141.93	7870.04	0.145099
	200	CTL	1060.06	8382.62	0.126459
	200	KO	1339.2	5657.88	0.236697
	200	CTL	1221.49	8940.22	0.136629
	200	KO	1187.97	6263.77	0.189658
	200	CTL	577.331	8679.99	0.0665129
	200	KO	1230.22	7846.53	0.156786
