# Supplementary material for: A coordinated multiorgan metabolic response contributes to human mitochondrial myopathy
Source: EMBO Mol Med. 2023 May 24;15(7):e16951. doi: 10.15252/emmm.202216951 (PMC10331581; doi:10.15252/emmm.202216951)
Supplement: Supplementary file 5 — Source Data for Figure 3 [file EMMM-15-e16951-s009.zip › Figure 3/3J-K/Fig. 3J.xlsx]

## Sheet: Sheet1
	age (days)		LC3II	GAPDH	ratio
	50	CTL	760.343	5637.25	0.134878
	50	KO	833.02	5832.41	0.142826
	50	CTL	1098.17	5628.13	0.195122
	50	KO	1030.88	5547.57	0.185825
	50	CTL	1461.32	5137.83	0.284424
	50	KO	858.462	6308.57	0.136079
	50	CTL	720.456	7434.85	0.0969025
	50	KO	1032.7	8562.57	0.120606
	100	CTL	1746.23	30877	0.0565546
	100	KO	2312.29	30243.9	0.0764545
	100	CTL	1015.93	24633.6	0.0412415
	100	KO	3934.38	30374.1	0.129531
	100	CTL	1639.51	26656.3	0.0615056
	100	KO	1716.02	25847.6	0.0663899
	100	CTL	3069.27	36322.5	0.0845006
	100	KO	3250.96	35818.4	0.0907621
	180	CTL	695.787	28991.5	0.0239997
	180	CTL	336.477	26974.3	0.012474
	180	CTL	402.204	20026.9	0.0200832
	180	CTL	388.01	21532.6	0.0180196
	180	CTL	370.94	25283.8	0.0146711
	180	KO	944.843	27001.3	0.0349925
	180	KO	970.251	25362.4	0.0382556
	180	KO	1047.15	28925.4	0.0362017
	180	KO	699.179	27001.2	0.0258944
