# Supplementary material for: A coordinated multiorgan metabolic response contributes to human mitochondrial myopathy
Source: EMBO Mol Med. 2023 May 24;15(7):e16951. doi: 10.15252/emmm.202216951 (PMC10331581; doi:10.15252/emmm.202216951)
Supplement: Supplementary file 5 — Source Data for Figure 3 [file EMMM-15-e16951-s009.zip › Figure 3/3B-C/Fig. 3B.xlsx]

## Sheet: Sheet1
	age (days)		Ph-4EBP1	GAPDH	4EBP1	GAPDH	Ph-4EBP1/4EBP1
	50	CTL	284.86	7660.27	218.078	670.224	0.114286
	50	KO	321.924	7697.9	311.124	916.911	0.123246
	50	CTL	93.7764	5903.16	356.39	970.545	0.0432613
	50	KO	322.788	7335.51	283.928	879.73	0.136342
	50	CTL	334.938	8450.57	409.296	951.77	0.0921663
	50	KO	309.927	8072.28	254.206	908.034	0.137145
	50	CTL	261.933	8995.64	281.63	905.946	0.0936656
	50	KO	345.83	8306.51	247.451	710.001	0.119458
	100	CTL	1083.32	16086.4	942.573	18944.3	1.35351
	100	KO	657.969	15624.4	1044.54	14318.4	0.577262
	100	CTL	571.789	17547.5	635.775	16947.5	0.868608
	100	KO	252.267	12027.1	455.745	14314.1	0.658782
	100	CTL	617.197	16374.2	543.31	20664.8	1.43367
	100	KO	413.07	16509.2	576.528	19939.9	0.865367
	100	KO	488.315	19979.7	998.451	20368.7	0.498596
	100	KO	421.468	17922.4	1033.09	17746.1	0.403958
	200	CTL	510.22		390.964		1.30503
	200	KO	641.907		482.678		1.32989
	200	CTL	356.13		239.399		1.4876
	200	KO	789.644		596.994		1.3227
	200	CTL	516.327		391.964		1.31728
	200	KO	1114.67		770.084		1.44746
	200	CTL	458.893		280.823		1.6341
	200	KO	552.146		370.456		1.49045
