# Supplementary material for: A coordinated multiorgan metabolic response contributes to human mitochondrial myopathy
Source: EMBO Mol Med. 2023 May 24;15(7):e16951. doi: 10.15252/emmm.202216951 (PMC10331581; doi:10.15252/emmm.202216951)
Supplement: Supplementary file 5 — Source Data for Figure 3 [file EMMM-15-e16951-s009.zip › Figure 3/3N-O/Fig. 3N.xlsx]

## Sheet: Sheet1
	age (days)		ATROGIN1	GAPDH	ratio
	50	CTL	5548.04	670.224	8.27789
	50	KO	7562.74	916.911	8.24806
	50	CTL	7773.08	970.545	8.00898
	50	KO	7597.02	879.73	8.63563
	50	CTL	9066.2	951.77	9.52562
	50	KO	7418.23	908.034	8.16955
	50	CTL	7752.48	905.946	8.55733
	50	KO	7108.85	710.001	10.0124
	100	CTL	9352.84	23043.8	0.405873
	100	KO	7969.86	23489	0.339301
	100	CTL	12169.7	25630.8	0.474809
	100	KO	8498.72	21996.6	0.386366
	100	CTL	11245.2	21928.3	0.512817
	100	KO	9839.09	17441.5	0.564118
	100	KO	9778.05	19904.5	0.491248
	100	KO	6438.22	20184.2	0.318974
	200	CTL	7567.13	1721.49	4.39569
	200	KO	6340.76	1372.84	4.61873
	200	CTL	6281.13	1633	3.84638
	200	KO	5300.55	1081.69	4.90024
	200	CTL	6583.22	2319.86	2.83777
	200	KO	5638.08	1554.1	3.62788
	200	KO	5628.51	1535.08	3.6666
	200	CTL	7678.18	3035.23	2.52969
