# Supplementary material for: A coordinated multiorgan metabolic response contributes to human mitochondrial myopathy
Source: EMBO Mol Med. 2023 May 24;15(7):e16951. doi: 10.15252/emmm.202216951 (PMC10331581; doi:10.15252/emmm.202216951)
Supplement: Supplementary file 5 — Source Data for Figure 3 [file EMMM-15-e16951-s009.zip › Figure 3/3L-M/Fig. 3L.xlsx]

## Sheet: Sheet1
	age (days)		MURF1	GAPDH	ratio
	50	CTL	31255.8	1638.33	19.0779
	50	KO	31694.8	2144.02	14.7828
	50	CTL	22573.6	2734.02	8.25656
	50	KO	27802.1	2009.12	13.838
	50	CTL	28608.9	1617.08	17.6917
	50	KO	31278.3	1936.07	16.1555
	50	CTL	35903.2	2120.37	16.9325
	50	KO	40800.8	1747.32	23.3505
	100	CTL	25653.8	18988.7	1.35101
	100	KO	20745.5	15313.1	1.35475
	100	CTL	19618.6	14838.6	1.32214
	100	KO	20501	15017.3	1.36516
	100	CTL	21022.4	18250.1	1.15191
	100	KO	20445	17173.7	1.19048
	100	KO	21613.3	17660.5	1.22382
	100	KO	25650.9	17075.1	1.50224
	170	CTL	36171.9	11127.4	3.2507
	170	KO	37903.6	12041	3.14787
	170	CTL	38434.4	12847.4	2.99161
	170	KO	35134.1	10267.1	3.42201
	170	CTL	38272.7	14400.5	2.65773
	170	KO	41489.6	15022.5	2.76183
	170	CTL	48352.4	17233.7	2.80568
	170	KO	36091.7	17617.4	2.04863
