# Supplementary material for: A coordinated multiorgan metabolic response contributes to human mitochondrial myopathy
Source: EMBO Mol Med. 2023 May 24;15(7):e16951. doi: 10.15252/emmm.202216951 (PMC10331581; doi:10.15252/emmm.202216951)
Supplement: Supplementary file 5 — Source Data for Figure 3 [file EMMM-15-e16951-s009.zip › Figure 3/3P-Q/Fig. 3P.xlsx]

## Sheet: Sheet1
			Ph-4EBP1	4EBP1	sestrin2	a-actin	Ph4EBP1/4EBP1	sestrin 2/actin
	CTL	Ctrl	144.392	158.443	17.6055	1836.94	0.911314	0.0095841
	MERRF	m.8344A>G	446.763	376.237	257.069	2251.45	1.18745	0.114179
	CTL	Ctrl	291.968	383.846	76.793	2807.53	0.760638	0.0273525
	MERRF	m.8344A>G	228.314	212.076	215.513	1838.04	1.07657	0.117251
	CTL	Ctrl	395.113	373.411	23.2891	1860.32	1.05812	0.0125189
	MERRF	m.8344A>G	699.309	462.217	219.637	2917.09	1.51295	0.0752931
	CTL	Ctrl	198.318	276.1	53.3691	3243.05	0.718286	0.0164565
	MERRF	m.8344A>G	401.718	505.31	308.17	1994.66	0.794993	0.154497
