# Supplementary material for: A coordinated multiorgan metabolic response contributes to human mitochondrial myopathy
Source: EMBO Mol Med. 2023 May 24;15(7):e16951. doi: 10.15252/emmm.202216951 (PMC10331581; doi:10.15252/emmm.202216951)
Supplement: Supplementary file 6 — Source Data for Figure 4 [file EMMM-15-e16951-s001.zip]

Archive with 54 entries (45 files):
- Figure 4/
- __MACOSX/._Figure 4
- Figure 4/.DS_Store
- __MACOSX/Figure 4/._.DS_Store
- Figure 4/4B-C/
- __MACOSX/Figure 4/._4B-C
- Figure 4/4M/
- __MACOSX/Figure 4/._4M
- Figure 4/4F-G/
- __MACOSX/Figure 4/._4F-G
- Figure 4/4J-L/
- __MACOSX/Figure 4/._4J-L
- Figure 4/4D-E/
- __MACOSX/Figure 4/._4D-E
- Figure 4/4H-I/
- __MACOSX/Figure 4/._4H-I
- Figure 4/4A/
- __MACOSX/Figure 4/._4A
- Figure 4/4N/
- __MACOSX/Figure 4/._4N
- Figure 4/4B-C/Fig. 4B.xlsx
- __MACOSX/Figure 4/4B-C/._Fig. 4B.xlsx
- Figure 4/4B-C/ATF4_2018-12-14.pdf
- __MACOSX/Figure 4/4B-C/._ATF4_2018-12-14.pdf
- Figure 4/4B-C/GAPDH-Ph-4E-BP1_2018-12-12.pdf
- __MACOSX/Figure 4/4B-C/._GAPDH-Ph-4E-BP1_2018-12-12.pdf
- Figure 4/4M/source data for Fig 4M.xlsx
- __MACOSX/Figure 4/4M/._source data for Fig 4M.xlsx
- Figure 4/4M/~$source data for Fig 4M.xlsx
- __MACOSX/Figure 4/4M/._~$source data for Fig 4M.xlsx
- Figure 4/4F-G/asns.pdf
- __MACOSX/Figure 4/4F-G/._asns.pdf
- Figure 4/4F-G/Fig. 4F.xlsx
- __MACOSX/Figure 4/4F-G/._Fig. 4F.xlsx
- Figure 4/4F-G/gapdh.pdf
- __MACOSX/Figure 4/4F-G/._gapdh.pdf
- Figure 4/4J-L/Source Data for 4J-L.xlsx
- __MACOSX/Figure 4/4J-L/._Source Data for 4J-L.xlsx
- Figure 4/4D-E/Fig. 4D.xlsx
- __MACOSX/Figure 4/4D-E/._Fig. 4D.xlsx
- Figure 4/4D-E/GAPDH-MTHFD2_2018-12-14.pdf
- __MACOSX/Figure 4/4D-E/._GAPDH-MTHFD2_2018-12-14.pdf
- Figure 4/4D-E/MTHFD2_2018-12-14.pdf
- __MACOSX/Figure 4/4D-E/._MTHFD2_2018-12-14.pdf
- Figure 4/4H-I/GAPDH_2018-12-14.pdf
- __MACOSX/Figure 4/4H-I/._GAPDH_2018-12-14.pdf
- Figure 4/4H-I/Fig. 4H.xlsx
- __MACOSX/Figure 4/4H-I/._Fig. 4H.xlsx
- Figure 4/4H-I/HSP60_2018-12-14.pdf
- __MACOSX/Figure 4/4H-I/._HSP60_2018-12-14.pdf
- Figure 4/4A/source data for 4A.xlsx
- __MACOSX/Figure 4/4A/._source data for 4A.xlsx
- Figure 4/4N/source data for 4N.xlsx
- __MACOSX/Figure 4/4N/._source data for 4N.xlsx
