# Supplementary material for: A coordinated multiorgan metabolic response contributes to human mitochondrial myopathy
Source: EMBO Mol Med. 2023 May 24;15(7):e16951. doi: 10.15252/emmm.202216951 (PMC10331581; doi:10.15252/emmm.202216951)
Supplement: Supplementary file 6 — Source Data for Figure 4 [file EMMM-15-e16951-s001.zip › Figure 4/4B-C/Fig. 4B.xlsx]

## Sheet: Sheet1
	age (days)		ATF4	GAPDH	ratio
	50	CTL	6447.96	14401.2	0.447737
	50	KO	8104.42	12226.4	0.662863
	50	CTL	6818.63	12062.8	0.565261
	50	KO	7909.98	12322.7	0.641904
	50	CTL	6219.08	12214.3	0.509164
	50	KO	8439.33	12308.8	0.685631
	50	CTL	6656.85	13455.4	0.494736
	50	KO	8731.1	13659.7	0.639189
	100	CTL	18617.9	17670.5	1.05362
	100	KO	15543.2	12678.2	1.22599
	100	CTL	15265	12967.4	1.17719
	100	KO	18870.2	11477.3	1.64413
	100	CTL	13283.4	15536.4	0.854988
	100	KO	15783.1	13595.6	1.1609
	100	CTL	13003.1	16512	0.787491
	100	KO	18303.1	13667.8	1.33915
	200	CTL	1552.15	1721.49	0.901633
	200	KO	4461.9	1372.84	3.25014
	200	CTL	1968.95	1633	1.20573
	200	KO	5883.74	1081.69	5.43939
	200	CTL	1484.94	2319.86	0.6401
	200	KO	4339.42	1554.1	2.79224
	200	KO	4305.22	1535.08	2.80456
	200	CTL	2323.71	3035.23	0.765578
