# Supplementary material for: A coordinated multiorgan metabolic response contributes to human mitochondrial myopathy
Source: EMBO Mol Med. 2023 May 24;15(7):e16951. doi: 10.15252/emmm.202216951 (PMC10331581; doi:10.15252/emmm.202216951)
Supplement: Supplementary file 6 — Source Data for Figure 4 [file EMMM-15-e16951-s001.zip › Figure 4/4M/source data for Fig 4M.xlsx]

## Sheet: 4M Muscle
Compound Name	200d Ctl 1	200d Ctl 2	200d Ctl 3	200d Ctl 4	200d Ctl 5	200d Ctl 6	200d KO 1	200d KO 2	200d KO 3	200d KO 4	200d KO 5
Serine	767884	440991	374407	407395	403494	429614	478430	301266	206672	219527	284724
Hypotaurine	8254.88	9820.41	8842.53	4835.79	10544.7	10871.6	43020.2	33520.6	33834.6	35089.8	55839.4
Methionine	2.38726e+07	2.1658e+07	1.94289e+07	1.56303e+07	1.81399e+07	2.27298e+07	1.61178e+07	1.25407e+07	1.06455e+07	1.21288e+07	1.63047e+07
GSH	816607	762338	790603	1.58565e+06	867658	920543	1.27828e+06	3.66215e+06	3.74805e+06
2-hydroxybutyrate	133777	166891	121084	102292	135746	193652	278135	210217	295721	315931	289283
S-Adenosylmethionine (SAM)	3524.55	2738.01	11319.4	10	5182.87	70537	46202.6	8174.69	42648.7	121810	117555

## Sheet: 4M Plasma
Compound Name	200d Ctl 1	200d Ctl 2	200d Ctl 3	200d Ctl 4	200d Ctl 5	200d Ctl 6	200d KO 1	200d KO 2	200d KO 3	200d KO 4	200d KO 5
2-hydroxybutyrate	36078.8	61229.8	37656.3	37047.6	43339.2	51086.5	62176.2	63801.7	69230.2	62753.8	67030.6
