# Supplementary material for: A coordinated multiorgan metabolic response contributes to human mitochondrial myopathy
Source: EMBO Mol Med. 2023 May 24;15(7):e16951. doi: 10.15252/emmm.202216951 (PMC10331581; doi:10.15252/emmm.202216951)
Supplement: Supplementary file 6 — Source Data for Figure 4 [file EMMM-15-e16951-s001.zip › Figure 4/4F-G/Fig. 4F.xlsx]

## Sheet: Sheet1
	age (days)		ASNS	GAPDH	ratio
	50	CTL	322.9	29054.4	0.0111136
	50	KO	310.339	24449.9	0.0126928
	50	CTL	202.457	21918	0.00923701
	50	KO	167.623	13926.4	0.0120363
	50	CTL	62.5713	11677.4	0.00535832
	50	KO	210.437	13676.4	0.0153868
	50	CTL	84.3438	22494.5	0.00374953
	50	KO	274.994	27031.6	0.010173
	100	CTL	143.182	10338.3	0.0138496
	100	KO	842.782	8569.76	0.0983438
	100	CTL	72.8413	7680.19	0.00948431
	100	KO	353.327	8754.91	0.0403576
	100	CTL	78.1748	7357.46	0.0106252
	100	KO	906.695	7204.3	0.125855
	100	CTL	125.901	11096.9	0.0113457
	100	KO	1300.85	8595.6	0.151339
	200	CTL	281.961	7388.55	0.0381619
	200	KO	1323.69	4744.36	0.279003
	200	CTL	219.299	6497.7	0.0337502
	200	KO	688.614	4010.83	0.171689
	200	CTL	288.928	7945.94	0.0363617
	200	KO	1323.46	6394.25	0.206977
	200	CTL	145.886	8227.64	0.0177312
	200	KO	3485.93	8297.57	0.420114
