# Supplementary material for: A coordinated multiorgan metabolic response contributes to human mitochondrial myopathy
Source: EMBO Mol Med. 2023 May 24;15(7):e16951. doi: 10.15252/emmm.202216951 (PMC10331581; doi:10.15252/emmm.202216951)
Supplement: Supplementary file 6 — Source Data for Figure 4 [file EMMM-15-e16951-s001.zip › Figure 4/4J-L/Source Data for 4J-L.xlsx]

## Sheet: 4J
	50d Ctl 1	50d Ctl 2	50d Ctl 3	50d KO 1	50d KO 2	50d KO 3	100d Ctl 1	100d Ctl 2	100d Ctl 3	100d Ctl 4	100d Ctl 5	100d Ctl 6	100d KO 1	100d KO 2	100d KO 3	100d KO 4	100d KO 5	100d KO 6	200d Ctl 1	200d Ctl 2	200d Ctl 3	200d KO 1	200d KO 2	200d KO 3
FGF21 (pg/mL)	0	123.182	162.727	1097.73	674.091	926.818	325.534	70.934	450.734	138.534	527.534	241.734	2622.93	469.934	526.734	794.334	661.934	1671.93	214.091	706.818	88.6364	2294.09	1988.64	1166.82

## Sheet: 4K
	MERRF_1	MERRF_2	MERRF_3	MERRF_4	MERRF_5	MERRF_6	MERRF_7	MERRF_8	MERRF_9	CTL_1	CTL_2	CTL_3	CTL_4	CTL_5	CTL_6	CTL_7	CTL_8	CTL_9	CTL_10	CTL_11	CTL_12	CTL_13	CTL_14	CTL_15	CTL_16	CTL_17	CTL_18	CTL_19	CTL_20	CTL_21	CTL_22	CTL_23	CTL_24	CTL_25
FGF21 (pg/ml)	461.2	818.782	463.293	1050.85	865.84	1978.08	861.88	573.47	668.55	39.88	49.6868	52.4153	72.5006	76.75	94.71	106.37	136.26	137.52	147.885	199.815	82.96	67.4345	131.03	260.75	61.1478	70.6056	302.82	87.55	129.439	16.3089	92.13	54.6855	100.601	34.6495

## Sheet: 4L
	50d Ctl 1	50d Ctl 2	50d Ctl 3	50d Ctl 4	50d KO 1	50d KO 2	50d KO 3	50d KO 4	100d Ctl 1	100d Ctl 2	100d Ctl 3	100d Ctl 4	100d KO 1	100d KO 2	100d KO 3	100d KO 4	200d Ctl 1	200d Ctl 2	200d Ctl 3	200d Ctl 4	200d KO 1	200d KO 2	200d KO 3	200d KO 4
GDF15 (pg/mL)	81.5682	65.3704	93.6522	125.402	262.772	364.401	145.081	221.836	200.395	114.635	273.699	224.58	860.481	1264.94	1160.12	1214.88	174.025	144.714	113.011	93.4867	1753.28	2132.23	1811.22	2696.17
