# Supplementary material for: A coordinated multiorgan metabolic response contributes to human mitochondrial myopathy
Source: EMBO Mol Med. 2023 May 24;15(7):e16951. doi: 10.15252/emmm.202216951 (PMC10331581; doi:10.15252/emmm.202216951)
Supplement: Supplementary file 6 — Source Data for Figure 4 [file EMMM-15-e16951-s001.zip › Figure 4/4D-E/Fig. 4D.xlsx]

## Sheet: Sheet1
	age (days)		MTHFD2	GAPDH	ratio
	50	CTL	81.5381	5841.02	0.0139596
	50	KO	106.562	5337.63	0.0199642
	50	CTL	0.001	5932.5	1.68563e-07
	50	KO	44.6147	4688.72	0.00951535
	50	CTL	0.414551	4430.32	9.35713e-05
	50	KO	5.55713	4708.76	0.00118017
	50	CTL	0.307617	5041.11	6.10217e-05
	50	KO	133.006	5783.94	0.0229958
	100	CTL	1096.11	12513.4	0.0875948
	100	KO	8017.41	11555.2	0.693837
	100	CTL	689.797	14162.9	0.0487046
	100	KO	26818.8	16495.1	1.62587
	100	CTL	591.983	17408.8	0.0340048
	100	KO	22170	13723.2	1.61551
	100	CTL	1370.43	21258.4	0.0644656
	100	KO	31398.5	20022.7	1.56815
	200	CTL	114.917	26243.3	0.00437892
	200	KO	5298.56	17296	0.306347
	200	CTL	188.047	22908.4	0.00820866
	200	KO	3574.37	17146.1	0.208465
	200	CTL	268.546	22378.1	0.0120004
	200	KO	8576.34	20889.4	0.410559
	200	CTL	264.914	26020.9	0.0101808
	200	KO	8099.66	20720.2	0.390907
