# Supplementary material for: A coordinated multiorgan metabolic response contributes to human mitochondrial myopathy
Source: EMBO Mol Med. 2023 May 24;15(7):e16951. doi: 10.15252/emmm.202216951 (PMC10331581; doi:10.15252/emmm.202216951)
Supplement: Supplementary file 6 — Source Data for Figure 4 [file EMMM-15-e16951-s001.zip › Figure 4/4H-I/Fig. 4H.xlsx]

## Sheet: Sheet1
	age (days)		HSP60	GAPDH	ratio
	50	CTL	388.26	7742.56	0.0501461
	50	KO	432.156	7243.37	0.0596623
	50	CTL	804.216	8039.33	0.100035
	50	KO	771.535	5577.39	0.138332
	50	CTL	537.666	4788.18	0.11229
	50	KO	570.129	5081.35	0.1122
	50	CTL	477.837	6629.13	0.0720813
	50	KO	1015.12	7072.97	0.143521
	100	CTL	1142.19	13899	0.0821781
	100	KO	1440.72	13519.9	0.106563
	100	CTL	1023.53	13792.4	0.0742093
	100	KO	2916.72	13845.6	0.21066
	100	CTL	974.052	15477.5	0.0629336
	100	KO	1984.38	12811.7	0.154888
	100	CTL	1106.2	15528.3	0.0712373
	100	KO	2934.89	12633.5	0.232311
	200	CTL	723.264	113.756	6.35801
	200	KO	2452.82	59.1189	41.4896
	200	CTL	658.719	108.914	6.04805
	200	KO	2367.69	80.9365	29.2536
	200	CTL	593.645	118.226	5.02128
	200	KO	2329.35	77.8071	29.9375
	200	CTL	788.651	123.06	6.40869
	200	KO	2930.81	81.2151	36.0871
