# Supplementary material for: A coordinated multiorgan metabolic response contributes to human mitochondrial myopathy
Source: EMBO Mol Med. 2023 May 24;15(7):e16951. doi: 10.15252/emmm.202216951 (PMC10331581; doi:10.15252/emmm.202216951)
Supplement: Supplementary file 6 — Source Data for Figure 4 [file EMMM-15-e16951-s001.zip › Figure 4/4A/source data for 4A.xlsx]

## Sheet: Sheet1
ID	baseMean	log2FoldChange KO/CTL	lfcSE	pvalue	padj	gene_name
ENSMUSG00000042406.8	1706.22	1.32518	0.207747	1.78e-10	4.07e-08	Atf4
ENSMUSG00000038539.15	210.256	1.92628	0.238016	5.82e-16	3.7e-13	Atf5
ENSMUSG00000026663.6	143.4	1.84781	0.279407	3.76e-11	9.41e-09	Atf6
ENSMUSG00000005667.8	224.388	4.48737	0.308104	4.73e-48	3.02e-44	Mthfd2
ENSMUSG00000021048.7	114.3	-0.0545801	0.294062	0.852753	0.951394	Mthfd1
ENSMUSG00000040675.17	17.202	2.77071	0.677479	4.32e-05	0.00182616	Mthfd1l
ENSMUSG00000025403.5	115.77	1.13454	0.258064	1.1e-05	0.000603192	Shmt2
ENSMUSG00000038508.7	241.29	6.71292	0.418149	5.37e-58	6.86e-54	Gdf15
ENSMUSG00000030827.5	8.79968	6.09226	1.81896	0.000810128	0.016713	Fgf21
ENSMUSG00000032715.9	139.08	5.27903	0.432665	3.06e-34	9.78e-31	Trib3
ENSMUSG00000029752.12	100.244	3.41374	0.862684	7.59e-05	0.00288306	Asns
ENSMUSG00000024640.9	67.2136	4.02939	0.476998	2.98e-17	2.72e-14	Psat1
ENSMUSG00000028179.12	29.1157	2.20428	0.517006	2.01e-05	0.00100364	Cth
ENSMUSG00000027610.17	17.7924	1.59901	0.533078	0.00270344	0.0376477	Gss
ENSMUSG00000024359.10	1955.62	1.3369	0.15438	4.73e-18	5.03e-15	Hspa9
ENSMUSG00000025980.14	219.545	0.676995	0.200174	0.000719505	0.0153647	Hspd1
ENSMUSG00000073676.4	430.792	0.998193	0.168479	3.13e-09	4.93e-07	Hspe1
ENSMUSG00000041168.10	354.027	1.40697	0.231769	1.27e-09	2.29e-07	Lonp1
ENSMUSG00000025408.15	193.755	2.4247	0.335667	5.07e-13	2.02e-10	Ddit3
