# Supplementary material for: A coordinated multiorgan metabolic response contributes to human mitochondrial myopathy
Source: EMBO Mol Med. 2023 May 24;15(7):e16951. doi: 10.15252/emmm.202216951 (PMC10331581; doi:10.15252/emmm.202216951)
Supplement: Supplementary file 6 — Source Data for Figure 4 [file EMMM-15-e16951-s001.zip › Figure 4/4N/source data for 4N.xlsx]

## Sheet: plasma
Compound	CTL_F1	CTL_F2	CTL_F3	CTL_F4	CTL_F5	CTL_F6	CTL_F7	CTL_F8	CTL_F9	CTL_F10	CTL_F11	CTL_M1	CTL_M2	CTL_M3	CTL_M4	CTL_M5	CTL_M6	CTL_M7	CTL_M8	CTL_M9	CTL_M10	CTL_M11	CTL_M12	CTL_M13	CTL_M14	MERRF_F1	MERRF_F2	MERRF_F3	MERRF_F4	MERRF_F5	MERRF_M1	MERRF_M2	MERRF_M3	MERRF_M4
O-SUCCINYLHOMOSERINE	70961	71004	69006	96785	51867	79595	66477	79511	63996	66406	84794	88282	76945	97738	105362	144910	105763	73083	56245	65159	94201	159217	68201	72179	76167	196995	83655	209637	101275	249515	135730	92978	129779	115369
2-HYDROXYBUTYRIC ACID	17614308	4106033	6888064	7900243	5326954	2186733	5460828	2788357	6023092	3797191	3692590	14266299	3790197	8112241	13461670	6158628	18906462	10347276	5937646	6885315	4884027	9552938	3907405	2436178	7577740	39282580	10023300	26592344	14722401	10768724	48300204	15281270	32316452	25152030
HYPOTAURINE		36021	21410	9573	15065	14955	17009	18103	17168	15582	19946	10386	37812	14347	20176	23801	18284	14735	13089	18371	62400	26102	19836	35857	21859	57634	34532	21956	28993	37692	45279	54047	55178	37511
GSH	3696405	1083384	728966	702024	648018	542408	558701	499731	452518	461524	458726	1514999	1018694	694526	694347	590114	484598	502699	545312	480064	465315	442778	429637	461940	519437	1305245	843077	747430	616374	592219	3160545	1010055	746870	674135

## Sheet: muscle
Compound Name	Ctr 9_DWD 071	Ctr 8_DPA 016	Ctr 7_FM 271	Ctr 6_LP 278	Ctr 5_LRD 276	Ctr 4_MS 070	Ctr 3_SF 093	Ctr 2_TA 280	Ctr 1_TF 251	Ctr 15_AG 085muscle	Ctr 14_CI 261	Ctr 13_CL 090	Ctr 12_DA 279	Ctr 11_DIA 263	Ctr 10_DMR 093	Disease9_OLR 105	Disease8_FS 294	Disease7_LCG 057	Disease6_MA 201	Disease5_RI 153	Disease4_RR 272	Disease3_SM 077	Disease2_SM 224	Disease1_VM 178	Disease10_CR 219
O-SUCCINYLHOMOSERINE	112826	129617	79745.2	70883.2	82457.5	121108	117942	169474	70492.1	120707	111150	105984	70499.7	81654.7	198692	105341	113525	622091	109775	411545	164897	257141	145125	188350	244566
2-HYDROXYBUTYRIC ACID	3.23296e+06	5.29062e+06	2.31209e+06	2.12567e+06	4.41432e+06	2.71173e+06	3.60958e+06	2.34226e+06	2.46685e+06	6.04776e+06	3.91644e+06	4.73281e+06	2.05503e+06	3.53727e+06	3.65464e+06	6.56963e+06	1.20742e+07	7.50002e+06	5.11849e+06	2.15474e+07	8.71734e+06	8.12732e+06	6.24787e+06	3.05775e+06	1.62444e+07
HYPOTAURINE	300142	392794	196953	176635	574423	613943	298329	968323	305548	448174	375190	114071	223895	490619	462195	394475	1.12012e+06	1.87062e+06	515498	307667	483999	1.27391e+06	228233	536084	653896
GSH	6.79282e+06	2.45101e+06	3.67849e+06	4.54044e+06	4.65977e+07	4.72112e+07	3.29845e+06	8.30376e+07	2.58757e+07	2.33099e+06	2.64115e+07	1.85138e+06	7.72838e+06	2.45118e+07	4.49302e+06	5.31809e+06	3.0142e+07	1.56842e+07	5.32628e+07	2.3819e+06	5.01383e+07	7.27894e+06	7.52218e+07	1.23431e+08	9.3493e+07
