# Supplementary material for: A coordinated multiorgan metabolic response contributes to human mitochondrial myopathy
Source: EMBO Mol Med. 2023 May 24;15(7):e16951. doi: 10.15252/emmm.202216951 (PMC10331581; doi:10.15252/emmm.202216951)
Supplement: Supplementary file 7 — Source Data for Figure 5 [file EMMM-15-e16951-s007.zip]

Archive with 73 entries (52 files):
- Figure 5 4/
- Figure 5 4/5A/
- Figure 5 4/5A/Fig 5A Source Data.xlsx
- __MACOSX/
- __MACOSX/Figure 5 4/
- __MACOSX/Figure 5 4/5A/
- __MACOSX/Figure 5 4/5A/._Fig 5A Source Data.xlsx
- __MACOSX/Figure 5 4/._5A
- Figure 5 4/.DS_Store
- __MACOSX/Figure 5 4/._.DS_Store
- Figure 5 4/5M/
- Figure 5 4/5M/.DS_Store
- __MACOSX/Figure 5 4/5M/
- __MACOSX/Figure 5 4/5M/._.DS_Store
- Figure 5 4/5M/CTL.png
- __MACOSX/Figure 5 4/5M/._CTL.png
- Figure 5 4/5M/MERRF_1.png
- __MACOSX/Figure 5 4/5M/._MERRF_1.png
- Figure 5 4/5M/MERRF_2.png
- __MACOSX/Figure 5 4/5M/._MERRF_2.png
- __MACOSX/Figure 5 4/._5M
- Figure 5 4/5D-E/
- Figure 5 4/5D-E/Fig. 5D.xlsx
- __MACOSX/Figure 5 4/5D-E/
- __MACOSX/Figure 5 4/5D-E/._Fig. 5D.xlsx
- Figure 5 4/5D-E/GAPDH_2018-12-14.pdf
- __MACOSX/Figure 5 4/5D-E/._GAPDH_2018-12-14.pdf
- Figure 5 4/5D-E/HADH_2018-12-14.pdf
- __MACOSX/Figure 5 4/5D-E/._HADH_2018-12-14.pdf
- __MACOSX/Figure 5 4/._5D-E
- Figure 5 4/5J/
- Figure 5 4/5J/.DS_Store
- __MACOSX/Figure 5 4/5J/
- __MACOSX/Figure 5 4/5J/._.DS_Store
- Figure 5 4/5J/COX10 CTL 200d Muscle 20x.tif
- __MACOSX/Figure 5 4/5J/._COX10 CTL 200d Muscle 20x.tif
- Figure 5 4/5J/COX10 KO 200d Muscle 20X.tif
- __MACOSX/Figure 5 4/5J/._COX10 KO 200d Muscle 20X.tif
- __MACOSX/Figure 5 4/._5J
- Figure 5 4/5C/
- Figure 5 4/5C/source data for 5C.xlsx
- __MACOSX/Figure 5 4/5C/
- __MACOSX/Figure 5 4/5C/._source data for 5C.xlsx
- __MACOSX/Figure 5 4/._5C
- Figure 5 4/5H-I/
- Figure 5 4/5H-I/Fig. 5H.xlsx
- __MACOSX/Figure 5 4/5H-I/
- __MACOSX/Figure 5 4/5H-I/._Fig. 5H.xlsx
- Figure 5 4/5H-I/acot9.pdf
- __MACOSX/Figure 5 4/5H-I/._acot9.pdf
- Figure 5 4/5H-I/GAPDH.pdf
- __MACOSX/Figure 5 4/5H-I/._GAPDH.pdf
- __MACOSX/Figure 5 4/._5H-I
- Figure 5 4/5F-G/
- Figure 5 4/5F-G/acot2.pdf
- __MACOSX/Figure 5 4/5F-G/
- __MACOSX/Figure 5 4/5F-G/._acot2.pdf
- Figure 5 4/5F-G/GAPDH.pdf
- __MACOSX/Figure 5 4/5F-G/._GAPDH.pdf
- Figure 5 4/5F-G/Fig. 5F.xlsx
- __MACOSX/Figure 5 4/5F-G/._Fig. 5F.xlsx
- __MACOSX/Figure 5 4/._5F-G
- Figure 5 4/5K/
- Figure 5 4/5K/source data for 5K.xlsx
- __MACOSX/Figure 5 4/5K/
- __MACOSX/Figure 5 4/5K/._source data for 5K.xlsx
- __MACOSX/Figure 5 4/._5K
- Figure 5 4/5L/
- Figure 5 4/5L/source data for 5L.xlsx
- __MACOSX/Figure 5 4/5L/
- __MACOSX/Figure 5 4/5L/._source data for 5L.xlsx
- __MACOSX/Figure 5 4/._5L
- __MACOSX/._Figure 5 4
