# Supplementary material for: A coordinated multiorgan metabolic response contributes to human mitochondrial myopathy
Source: EMBO Mol Med. 2023 May 24;15(7):e16951. doi: 10.15252/emmm.202216951 (PMC10331581; doi:10.15252/emmm.202216951)
Supplement: Supplementary file 7 — Source Data for Figure 5 [file EMMM-15-e16951-s007.zip › Figure 5 4/5A/Fig 5A Source Data.xlsx]

## Sheet: Fig 5A Fatty acid
Compound Name	D50						D100						D200
C16:0_FA	1.87236	1.96417	1.20099	1.35246	0.965801	1.15386	1.64381	1.78878	0.968058	1.21676	1.91902	2.08438	1.34323	0.763223	2.45806
C16:1_FA	0.977982	1.02543	0.401453	0.465619	0.638315	0.75636	2.55414	2.95725	0.981259	1.28512	2.46868	2.81302	5.71393	1.69332	4.67739	2.66434	2.44678	2.93749
C18:0_FA	2.2145	2.34292	1.24099	1.43564	1.03764	1.15773	1.82434	1.85872	0.919547	1.07999	1.57473	1.62096	1.59328	1.97721	4.12344
C18:1_FA	0.871651	0.928446	0.618579	0.68693	0.807332	1.03374	2.2992	2.60771	2.5941	3.17017	4.13578	4.55968	8.78769	1.77886	7.53288	3.46849	2.70945	3.81754
C18:2_FA	0.457484	0.488457	0.468202	0.546586	0.738323	0.859089	1.89617	1.90788	4.1418	4.59341	6.67393	6.49416	11.0362	1.5537	7.78842	3.57843	2.64057	1.6461
C18:3_FA	0.455862	0.4836	0.582082	0.666386	0.679612	0.852772	1.18348	1.25193	3.16546	3.79661	6.16047	6.16576	4.53404	1.44317	3.08175	1.87472	2.35736	3.43382
C20:0_FA	2.38442	2.66859	1.08407	1.23084	0.941481	1.03995	2.11924	2.41141	0.851985	1.06363	1.64142	1.78239	2.43112	5.38767	7.3345
C20:2_FA	1.23308	1.391	0.655128	0.753184	0.854082	0.97862	2.96313	3.08982	1.47657	1.80041	2.07435	2.30371	10.3057	2.59234	7.81189	4.17352	3.80576	2.84608
C20:5_FA	1.29141	1.42313	1.16783	1.31225	1.63362	1.82064	1.53022	1.50405	1.65676	1.81909	3.35188	3.17585	3.19409	1.38739	2.23357	1.86865	2.35244	1.99953
C22:1_FA	1.97914	2.19161	0.991431	1.17063	0.737145	1.05676	2.48248	2.60885	0.778126	0.932151	1.366	1.42201	3.51556	8.68442	18.1831
