# Supplementary material for: A coordinated multiorgan metabolic response contributes to human mitochondrial myopathy
Source: EMBO Mol Med. 2023 May 24;15(7):e16951. doi: 10.15252/emmm.202216951 (PMC10331581; doi:10.15252/emmm.202216951)
Supplement: Supplementary file 7 — Source Data for Figure 5 [file EMMM-15-e16951-s007.zip › Figure 5 4/5D-E/Fig. 5D.xlsx]

## Sheet: Sheet1
	age (days)		HADH	GAPDH	ratio
	50	CTL	11418.6	7660.27	1.49063
	50	KO	16099.3	7697.9	2.09139
	50	CTL	14325.4	5903.16	2.42674
	50	KO	17406.3	7335.51	2.37289
	50	CTL	14552.1	8450.57	1.72202
	50	KO	17579.8	8072.28	2.1778
	50	CTL	12711	8995.64	1.41301
	50	KO	17104.4	8306.51	2.05916
	100	CTL	7965.15	18944.3	0.420452
	100	KO	10557.8	14318.4	0.737355
	100	CTL	8051.75	16947.5	0.475098
	100	KO	12633.1	14314.1	0.882565
	100	CTL	8930.31	20664.8	0.43215
	100	KO	11847.8	19939.9	0.594176
	100	KO	16235.4	20368.7	0.797074
	100	KO	14958.7	17746.1	0.842926
	200	CTL	9990.79	15184	0.657982
	200	KO	17024.1	8315	2.0474
	200	CTL	11003.6	15884	0.692748
	200	KO	17383.3	12885	1.34911
	200	CTL	10001.7	18173	0.550362
	200	KO	23452.8	15620	1.50146
	200	CTL	12048.6	20603	0.584796
	200	KO	17909.3	13864	1.29178
