# Supplementary material for: A coordinated multiorgan metabolic response contributes to human mitochondrial myopathy
Source: EMBO Mol Med. 2023 May 24;15(7):e16951. doi: 10.15252/emmm.202216951 (PMC10331581; doi:10.15252/emmm.202216951)
Supplement: Supplementary file 7 — Source Data for Figure 5 [file EMMM-15-e16951-s007.zip › Figure 5 4/5C/source data for 5C.xlsx]

## Sheet: Fig 5C Acylcarnitine
Compound Name	D50						D100						D200
3-OH_C14:1 carnitine	1.28832	1.35221	1.98479	1.89126	11.5851	10.9525	0.501569	0.489827	2.56066	2.58913	4.95384	4.8729	0.408657	3.94485	8.03623	10.2183	1.01432	15.2195
3-OH_C16:1 carnitine	1.06722	1.0793	1.7004	1.68328	6.34555	5.66188	0.581305	0.557449	2.09464	2.38218	3.19143	3.37278	1.6919	2.6174	8.6084	12.8432	1.46196	18.8133
3-OH_C16:2 carnitine	0.881919	0.970187	1.41893	1.51537	6.17496	5.61166	0.710527	0.662156	2.66333	2.72267	3.87597	3.62813	1.2469	2.17291	3.45452	3.97354	1.16435	5.72358
3-OH_C18:3 carnitine													1.49927	1.38511	2.49832	1.71717	1.62579	1.93473
3-OH_C20 carnitine													2.074	2.35627	2.89536	4.78214	3.10879	11.3235
3-OH_C6:0 carnitine	0.548732	0.507861	0.650311	0.729695	0.853606	0.778617	0.312333	0.289049	1.10587	1.04263	0.844734	0.836873	3.05183	2.20962	2.95586	2.98281	1.9044	3.5032
3-OH_C8:2 carnitine	1.06656	1.0576	1.11076	1.12206	1.10462	1.08143	1.05772	1.00554	0.920393	0.891785	1.0602	1.08272	3.24159	4.07324	2.71256	2.22993	0.688593	3.97385
C4:0 carnitine	0.636102	0.636627	1.26663	1.29577	1.49924	1.39709	0.502487	0.548376	2.95395	3.03185	1.31835	1.46665	1.33116	2.66549	1.86569	3.18378	4.76345	3.12566
C5:0 carnitine	0.389443	0.400448	0.78823	0.828254	0.650891	0.702434	2.85493	2.83635	22.203	20.8062	2.50832	2.42852	8.56631	11.8181	10.9539	17.3758	18.4016	16.8137
C5:1 carnitine	2.19574	2.25331	2.55993	2.64921	0.65695	0.611556	0.241284	0.285804	1.99347	1.95576	1.01514	1.18738	1.98425	2.7622	1.31016	1.44523	1.45968	1.97046
C6:0 carnitine	0.807328	0.792311	1.75935	1.84614	2.50031	2.52376	0.234135	0.237395	1.5716	1.46306	2.34973	2.26759	0.779862	3.15286	2.80712	1.91704	1.97786	1.58277
C12:0 carnitine	1.32453	2.05908	2.89394	2.70886	4.27203	3.46447	0.312568	0.490647	3.84431	4.028	6.35573	7.23328	1.633	7.84591	3.01043	9.9035	6.33483	2.83055
C14:0 carnitine	1.06991	1.07676	2.4711	2.55937	4.52473	4.37941	1.06474	1.06574	5.78077	5.45009	7.39493	7.79118	5.91113	12.0637	9.26419	12.8541	11.8304	6.69157
C14:1 carnitine	1.2819	1.30135	1.89508	2.00028	6.24084	6.59275	1.37427	1.25665	7.63099	6.85257	11.9384	12.4471	3.38283	12.1422	5.92225	14.8928	10.7487	5.08337
C14:2 carnitine	0.844755	0.821854	1.34243	1.33863	3.98913	4.14131	0.5511	0.54868	4.89549	4.58796	6.90964	7.09967	1.08248	7.25632	1.52304	11.7323	6.4253	3.14715
C16:0 carnitine	0.619038	0.625847	1.86176	2.06005	1.75938	1.83985	1.22696	1.17315	5.48578	5.03851	4.14106	4.48494	10.2651	18.0902	14.4741	15.2955	12.6446	12.9687
C16:1 carnitine	0.806074	0.792528	2.11909	2.13877	2.47505	2.38378	1.77535	1.74332	8.46508	8.13309	5.44537	6.12906	5.56947	24.4054	9.43218	19.8414	17.0172	16.6944
C18:0 carnitine	0.637323	0.625843	1.93271	1.97166	1.61009	1.57146	2.00847	1.9693	8.47812	7.60449	5.34393	5.57066	15.2061	19.5698	16.3578	17.9182	14.1369	14.7807
C18:1 carnitine	0.561976	0.538073	1.60906	1.67733	1.37053	1.32405	2.12395	2.0747	10.4208	9.16826	5.08351	5.14921	6.13701	25.7763	10.2773	20.7815	14.4833	17.9706
C18:2 carnitine	0.478492	0.466584	1.45206	1.52483	1.35502	1.33637	1.59371	1.4988	9.26334	7.99172	4.49506	4.64721	2.74428	18.3479	4.96592	15.2908	9.47139	13.3343
C18:3 carnitine	0.435525	0.408831	0.991997	1.00294	1.15829	1.14714	0.450353	0.435188	3.00454	2.74033	2.32864	2.50346	2.44155	5.46159	1.58217	5.83458	3.302	5.71946
