# Supplementary material for: A coordinated multiorgan metabolic response contributes to human mitochondrial myopathy
Source: EMBO Mol Med. 2023 May 24;15(7):e16951. doi: 10.15252/emmm.202216951 (PMC10331581; doi:10.15252/emmm.202216951)
Supplement: Supplementary file 7 — Source Data for Figure 5 [file EMMM-15-e16951-s007.zip › Figure 5 4/5H-I/Fig. 5H.xlsx]

## Sheet: Sheet1
	age (days)		ACOT9	GAPDH	ratio
	100	CTL	289.5	18623.2	0.0155451
	100	KO	811.313	17560.2	0.0462019
	100	CTL	243.792	14174.7	0.017199
	100	KO	192.279	8623.42	0.0222973
	100	CTL	151.491	7580.33	0.0199847
	100	KO	126.216	5266.99	0.0239636
	100	CTL	164.264	11447.8	0.0143489
	100	KO	301.495	10435.9	0.0288903
	200	CTL	139.614	33311.4	0.00419119
	200	KO	401.916	20486.3	0.0196188
	200	CTL	87.5864	20857.1	0.00419935
	200	KO	444.797	20095.2	0.0221345
	200	CTL	62.6567	16316.8	0.00384001
	200	KO	492.185	16879.5	0.0291586
	200	CTL	99.4688	25849.2	0.00384803
	200	KO	367.338	18906.2	0.0194295
