# Supplementary material for: A coordinated multiorgan metabolic response contributes to human mitochondrial myopathy
Source: EMBO Mol Med. 2023 May 24;15(7):e16951. doi: 10.15252/emmm.202216951 (PMC10331581; doi:10.15252/emmm.202216951)
Supplement: Supplementary file 7 — Source Data for Figure 5 [file EMMM-15-e16951-s007.zip › Figure 5 4/5F-G/Fig. 5F.xlsx]

## Sheet: Sheet1
	age (days)		ACOT2	GAPDH	ratio
283	100	CTL	0.1	14421.5	6.9341e-06
	100	KO	472.135	13731.5	0.0343832
	100	CTL	0.1	12674.7	7.88975e-06
	100	KO	226.17	10032.5	0.0225438
	100	CTL	3.62988	6800.87	0.000533738
	100	KO	20.9902	5137.1	0.00408601
	100	CTL	0.1	10915	9.16169e-06
	100	KO	168.96	9599.65	0.0176006
279	200	CTL	6.83398	28219.6	0.000242171
	200	KO	825.249	17966.2	0.0459335
	200	CTL	11.0889	19043.5	0.000582293
	200	KO	1048.54	17345.8	0.0604496
	200	CTL	8.71875	16743.3	0.00052073
	200	KO	1067.95	17859.7	0.0597965
	200	CTL	6.56201	24072.7	0.000272592
	200	KO	1299.49	16872.3	0.0770189
