# Supplementary material for: A coordinated multiorgan metabolic response contributes to human mitochondrial myopathy
Source: EMBO Mol Med. 2023 May 24;15(7):e16951. doi: 10.15252/emmm.202216951 (PMC10331581; doi:10.15252/emmm.202216951)
Supplement: Supplementary file 7 — Source Data for Figure 5 [file EMMM-15-e16951-s007.zip › Figure 5 4/5K/source data for 5K.xlsx]

## Sheet: Fig5K Merrf musc Acylcar and FA
Compound Name	Mean FC STDEV N	STDEV	N
3-OH-C4:0 carnitine	3.37084	0.92482	10
3-OH-C6:0 carnitine	4.16494	0.739491	10
3-OH_C6:1 carnitine	2.18662	0.903089	10
3-OH-C8:0 carnitine	2.95971	0.745816	10
3-OH-C10:0 carnitine	5.47689	0.787355	10
3-OH-C12:0 carnitine	5.89587	0.628428	10
3-OH-C12:1 carnitine	3.57565	0.687496	10
3-OH-C12:2 carnitine	1.80981	0.560444	10
3-OH-C14:0 carnitine	6.87604	0.579931	10
3-OH-C14:1 carnitine	5.52751	0.754047	10
3-OH-C14:2 carnitine	3.50672	0.951392	10
3-OH-C16:0 carnitine	7.88051	0.777794	10
3-OH-C16:1 carnitine	6.32905	0.481268	10
3-OH-C16:2 carnitine	4.60022	0.656733	10
3-OH-C18:0 carnitine	5.40936	0.569721	10
3-OH-C18:1 carnitine	7.19569	0.773566	10
3-OH-C18:2 carnitine	3.92885	0.828006	10
C6:1 carnitine	2.07828	1.5099	10
C8:0 carnitine	1.92605	1.57733	10
C8:1 carnitine	2.98488	2.4869	10
C10:0 carnitine	2.2214	2.01529	10
C10:1 carnitine	3.15235	2.49509	10
C12:0 carnitine	2.92727	2.94991	10
C14:0 carnitine	2.57241	2.50992	10
C14:1 carnitine	3.05107	2.92718	10
C14:2 carnitine	3.16996	2.98419	10
C16:0 carnitine	2.45088	1.93601	10
C16:1 carnitine	2.30782	2.38391	10
C18:0carnitine	2.40835	1.7447	10
C18:1 carnitine	2.08761	1.98265	10
C18:3 carnitine	2.10333	2.74642	10
3-OH-C8:0_FA	1.94437	0.948336	10
3-OH C12:0_FA	3.12988	2.78468	10
3-OH-C14:0_FA	2.79404	2.27195	10
3-OH-C16:0_FA	2.78369	1.92034	10
3-OH-C18:0_FA	2.39695	1.03809	10
C8:0_FA	1.94442	1.50478	10
C14:0_FA	2.53717	2.46133	10
C16:0_FA	1.97202	1.28707	10
C18:0_FA	1.56871	0.823003	10
