# Supplementary material for: A coordinated multiorgan metabolic response contributes to human mitochondrial myopathy
Source: EMBO Mol Med. 2023 May 24;15(7):e16951. doi: 10.15252/emmm.202216951 (PMC10331581; doi:10.15252/emmm.202216951)
Supplement: Supplementary file 7 — Source Data for Figure 5 [file EMMM-15-e16951-s007.zip › Figure 5 4/5L/source data for 5L.xlsx]

## Sheet: Merrf plasma
Compound Name	MeanFC STDEV N	STDEV	N
3-OH_C4:0 carnitine	9.39455	6.59382	10
3-OH_C6:0 carnitine	2.37047	0.713297	10
3-OH_C8:0 carnitine	3.2516	1.18454	10
3-OH_C10:1 carnitine	7.13269	4.04147	10
3-OH-C12:1 carnitine	1.68313	0.801613	10
3-OH-C14:2 carnitine	1.80088	0.89123	10
3-OH-C14:1 carnitine	3.70131	1.47342	10
3-OH-C14:0 carnitine	6.00719	2.91931	10
3-OH-C16:2 carnitine	2.10637	1.07587	10
3-OH-C16:1carnitine	2.12418	0.791159	10
3-OH-C16:0 carnitine	4.05668	1.69482	10
3-OH-C18:1 carnitine	4.24383	2.10478	10
3-OH-C18:0 carnitine	2.38325	0.593747	10
3-OH-C20:0 carnitine	3.00038	0.748093	10
C2:0-carnitine	2.30438	2.26	10
C6:0-carnitine	1.71326	1.67	10
C8:1-carnitine	2.45293	2.5	10
C10:0-carnitine	1.87639	1.85	10
C12:2-carnitine	2.12787	2.14	10
C12:1-carnitine	2.65481	0.61222	10
C12:0-carnitine	1.46164	0.353859	10
C16:1-carnitine	2.01854	0.943684	10
C16:0-carnitine	1.29156	0.61222	10
C18:3-carnitine	1.29227	0.353859	10
C18:2-carnitine	1.28983	0.551721	10
C18:1-carnitine	1.57493	0.251721	10
3-OH-C8:0-FA	2.14095	0.910009	10
3-OH-C10:0-FA	2.3926	1.36273	10
3-OH-C12:0-FA	1.91081	1.12436	10
C14:1-FA	2.04691	1.86614	10
3-OH-C14:0-FA	1.45138	0.666995	10
3-OH-C14:0-FA	1.43068	0.661829	10
3-OH-C16:0-FA	1.48131	0.40537	10
C18:2-FA	1.80631	1.11439	10
C18:1-FA	2.13656	1.4758	10
3-OH-C18:1-FA	2.93118	1.74301	10
3-OH-C18:0-FA	1.68989	0.259585	10
