# Supplementary material for: A coordinated multiorgan metabolic response contributes to human mitochondrial myopathy
Source: EMBO Mol Med. 2023 May 24;15(7):e16951. doi: 10.15252/emmm.202216951 (PMC10331581; doi:10.15252/emmm.202216951)
Supplement: Supplementary file 8 — Source Data for Figure 6 [file EMMM-15-e16951-s008.zip]

Archive with 60 entries (51 files):
- Figure 6/
- __MACOSX/._Figure 6
- Figure 6/.DS_Store
- __MACOSX/Figure 6/._.DS_Store
- Figure 6/Fig. 6D-E/
- __MACOSX/Figure 6/._Fig. 6D-E
- Figure 6/Fig. 6H-I/
- __MACOSX/Figure 6/._Fig. 6H-I
- Figure 6/Fig. 6F-G/
- __MACOSX/Figure 6/._Fig. 6F-G
- Figure 6/6J/
- __MACOSX/Figure 6/._6J
- Figure 6/6M/
- __MACOSX/Figure 6/._6M
- Figure 6/Fig. 6K-L/
- __MACOSX/Figure 6/._Fig. 6K-L
- Figure 6/Fig. 6B-C/
- __MACOSX/Figure 6/._Fig. 6B-C
- Figure 6/Fig. 6N-O/
- __MACOSX/Figure 6/._Fig. 6N-O
- Figure 6/Fig. 6D-E/PYCR1_2018-12-19.pdf
- __MACOSX/Figure 6/Fig. 6D-E/._PYCR1_2018-12-19.pdf
- Figure 6/Fig. 6D-E/Fig. 6D.xlsx
- __MACOSX/Figure 6/Fig. 6D-E/._Fig. 6D.xlsx
- Figure 6/Fig. 6D-E/GAPDH_2018-12-19.pdf
- __MACOSX/Figure 6/Fig. 6D-E/._GAPDH_2018-12-19.pdf
- Figure 6/Fig. 6H-I/Fig. 6H.xlsx
- __MACOSX/Figure 6/Fig. 6H-I/._Fig. 6H.xlsx
- Figure 6/Fig. 6H-I/GAPDH_2019-04-29.pdf
- __MACOSX/Figure 6/Fig. 6H-I/._GAPDH_2019-04-29.pdf
- Figure 6/Fig. 6H-I/OAT_2019-04-29.pdf
- __MACOSX/Figure 6/Fig. 6H-I/._OAT_2019-04-29.pdf
- Figure 6/Fig. 6F-G/GAPDH_2019-04-29.pdf
- __MACOSX/Figure 6/Fig. 6F-G/._GAPDH_2019-04-29.pdf
- Figure 6/Fig. 6F-G/PYCR2_2019-04-29.pdf
- __MACOSX/Figure 6/Fig. 6F-G/._PYCR2_2019-04-29.pdf
- Figure 6/Fig. 6F-G/Fig. 6F.xlsx
- __MACOSX/Figure 6/Fig. 6F-G/._Fig. 6F.xlsx
- Figure 6/6J/source data for 6J.xlsx
- __MACOSX/Figure 6/6J/._source data for 6J.xlsx
- Figure 6/6M/source data for 6M.xlsx
- __MACOSX/Figure 6/6M/._source data for 6M.xlsx
- Figure 6/Fig. 6K-L/Fig. 6K.xlsx
- __MACOSX/Figure 6/Fig. 6K-L/._Fig. 6K.xlsx
- Figure 6/Fig. 6K-L/GAPDH.pdf
- __MACOSX/Figure 6/Fig. 6K-L/._GAPDH.pdf
- Figure 6/Fig. 6K-L/arg1.pdf
- __MACOSX/Figure 6/Fig. 6K-L/._arg1.pdf
- Figure 6/Fig. 6B-C/Fig. 6B.xlsx
- __MACOSX/Figure 6/Fig. 6B-C/._Fig. 6B.xlsx
- Figure 6/Fig. 6B-C/GAPDH_2019-04-29.pdf
- __MACOSX/Figure 6/Fig. 6B-C/._GAPDH_2019-04-29.pdf
- Figure 6/Fig. 6B-C/P5CS_2019-04-29.pdf
- __MACOSX/Figure 6/Fig. 6B-C/._P5CS_2019-04-29.pdf
- Figure 6/Fig. 6N-O/PYCR1.pptx.tif
- __MACOSX/Figure 6/Fig. 6N-O/._PYCR1.pptx.tif
- Figure 6/Fig. 6N-O/Fig. 6N.xlsx
- __MACOSX/Figure 6/Fig. 6N-O/._Fig. 6N.xlsx
- Figure 6/Fig. 6N-O/GAPDH.pptx.tif
- __MACOSX/Figure 6/Fig. 6N-O/._GAPDH.pptx.tif
