# Supplementary material for: A coordinated multiorgan metabolic response contributes to human mitochondrial myopathy
Source: EMBO Mol Med. 2023 May 24;15(7):e16951. doi: 10.15252/emmm.202216951 (PMC10331581; doi:10.15252/emmm.202216951)
Supplement: Supplementary file 8 — Source Data for Figure 6 [file EMMM-15-e16951-s008.zip › Figure 6/Fig. 6D-E/Fig. 6D.xlsx]

## Sheet: Sheet1
	age (days)		PYCR1	GAPDH	ratio		age (days)		PYCR1	GAPDH	ratio
	50	CTL	716.464	3374.83	0.212297
	50	KO	1150.21	3185.82	0.361039
	50	CTL	881.785	4226.46	0.208634
	50	KO	971.754	3614.51	0.268848
	50	CTL	1125.17	4704.61	0.239162
	50	KO	643.72	4218.37	0.152599
	50	CTL	648.854	4293.89	0.151111
	50	KO	821.513	5160.35	0.159197
	100	CTL	452.608	27267.8	0.0165986
	100	KO	928.203	20241.3	0.0458569
	100	CTL	290.433	19313.2	0.015038
	100	KO	4459.39	19400.5	0.229859
	100	CTL	337.968	21328.5	0.0158458
	100	KO	1916.27	16054.8	0.119358
	100	CTL	374.147	26446	0.0141476
	100	KO	1952.61	29676.1	0.0657973
							age (days)		PYCR1	GAPDH	ratio
	170	CTL	1	17287.9	5.78438e-05		170	CTL	229.729	33277.3	0.00690348
	170	CTL	1	21138.8	4.73063e-05		170	KO	11415.8	29306.6	0.389531
	170	CTL	1	25355.6	3.9439e-05		170	CTL	411.01	36710.5	0.011196
	170	CTL	3.62305	29356.4	0.000123416		170	KO	11561.8	35485.9	0.325813
	170	CTL	0.508301	21867.4	2.32447e-05		170	CTL	274.407	33365.6	0.00822424
	170	KO	71.7559	18263.8	0.00392887		170	KO	6249.87	23812.2	0.262464
	170	KO	64.0127	12988.6	0.00492836		170	CTL	188.419	29476.4	0.0063922
	170	KO	135.029	20992.1	0.00643239		170	KO	7508.57	23417.7	0.320637
	170	KO	116.456	23859.7	0.00488088
