# Supplementary material for: A coordinated multiorgan metabolic response contributes to human mitochondrial myopathy
Source: EMBO Mol Med. 2023 May 24;15(7):e16951. doi: 10.15252/emmm.202216951 (PMC10331581; doi:10.15252/emmm.202216951)
Supplement: Supplementary file 8 — Source Data for Figure 6 [file EMMM-15-e16951-s008.zip › Figure 6/Fig. 6H-I/Fig. 6H.xlsx]

## Sheet: Sheet1
	age (days)		OAT	GAPDH	ratio
	50	CTL	1011.16	3374.83	0.299619
	50	KO	2076.71	3185.82	0.651861
	50	CTL	1032.99	4226.46	0.244411
	50	KO	1366.73	3614.51	0.378124
	50	CTL	1978.2	4704.61	0.420481
	50	KO	1297.95	4218.37	0.307691
	50	CTL	966.038	4293.89	0.22498
	50	KO	1777.25	5160.35	0.344405
	100	CTL	3184.1	26937	0.118205
	100	KO	4962.29	21647.4	0.229233
	100	CTL	2992.77	18056.8	0.165742
	100	KO	9078.45	15201.3	0.597214
	100	CTL	2570.1	22366.6	0.114908
	100	KO	8217.19	18302.7	0.448961
	100	CTL	3498.65	27107.8	0.129064
	100	KO	13125.6	28292.9	0.463919
							age (days)		PYCR2	GAPDH	ratio
	170	CTL	1287.29	29384.2	0.0438091		170	CTL	6492	17072.5	0.380261
	170	CTL	1148.27	30465.8	0.0376903		170	KO	17396	11680.4	1.48934
	170	CTL	1079.63	32203.5	0.0335253		170	CTL	6595	12947.8	0.509355
	170	CTL	1153.26	34223.9	0.0336974		170	KO	16021	12139	1.31979
	170	CTL	949.06	34660.4	0.0273817		170	CTL	5538	11788.9	0.469765
	170	KO	3142.16	25179.4	0.124791		170	KO	13169	8865.94	1.48535
	170	KO	3727.01	20111.2	0.18532		170	CTL	4395	12461.6	0.352684
	170	KO	5581.98	29082.4	0.191937		170	KO	13520	12606.7	1.07244
	170	KO	3825.34	26167.5	0.146187
