# Supplementary material for: A coordinated multiorgan metabolic response contributes to human mitochondrial myopathy
Source: EMBO Mol Med. 2023 May 24;15(7):e16951. doi: 10.15252/emmm.202216951 (PMC10331581; doi:10.15252/emmm.202216951)
Supplement: Supplementary file 8 — Source Data for Figure 6 [file EMMM-15-e16951-s008.zip › Figure 6/Fig. 6F-G/Fig. 6F.xlsx]

## Sheet: Sheet1
	age (days)		PYCR2	GAPDH	ratio
	100	CTL	27.1929	20534.7	0.00132424
	100	KO	41.5186	15997.7	0.00259528
	100	CTL	13.7012	15475.1	0.000885369
	100	KO	179.375	13911.5	0.012894
	100	CTL	24.4761	15685.4	0.00156044
	100	KO	69.252	12281.9	0.00563853
	100	CTL	34.7954	17642.3	0.00197227
	100	KO	88.5303	20754.1	0.00426567		age (days)		PYCR2	GAPDH	ratio
	170	CTL	9.97754	32294.1	0.000308959		170	CTL	88.1782	16597.7	0.00531267
	170	CTL	21.001	35984.2	0.000583617		170	KO	683.512	13782.6	0.0495925
	170	CTL	6.33594	32985.2	0.000192084		170	CTL	97.126	16443.5	0.00590665
	170	CTL	23.249	31912	0.000728535		170	KO	544.429	16309.8	0.0333805
	170	CTL	10.4023	29059.6	0.000357965		170	CTL	103.255	21613.9	0.00477725
	170	KO	286	21560.3	0.0132651		170	KO	373.438	19704.5	0.0189519
	170	KO	402	14457	0.0278066		170	CTL	84.9912	28351.4	0.00299778
	170	KO	373	28141.5	0.0132544		170	KO	570.935	23663.2	0.0241276
	170	KO	205	28327.3	0.00723684
