# Supplementary material for: A coordinated multiorgan metabolic response contributes to human mitochondrial myopathy
Source: EMBO Mol Med. 2023 May 24;15(7):e16951. doi: 10.15252/emmm.202216951 (PMC10331581; doi:10.15252/emmm.202216951)
Supplement: Supplementary file 8 — Source Data for Figure 6 [file EMMM-15-e16951-s008.zip › Figure 6/6J/source data for 6J.xlsx]

## Sheet: Sheet1
Compound Name	200d Ctl 1	200d Ctl 2	200d Ctl 3	200d Ctl 4	200d Ctl 5	200d Ctl 6	200d KO 1	200d KO 2	200d KO 3	200d KO 4	200d KO 5	200d KO 6
L-Argininosuccinic acid	335.256	10	10	10	690.638	2378.73	44838.2	15306.6	32279.5	41828.8	23927.1	54387.3
