# Supplementary material for: A coordinated multiorgan metabolic response contributes to human mitochondrial myopathy
Source: EMBO Mol Med. 2023 May 24;15(7):e16951. doi: 10.15252/emmm.202216951 (PMC10331581; doi:10.15252/emmm.202216951)
Supplement: Supplementary file 8 — Source Data for Figure 6 [file EMMM-15-e16951-s008.zip › Figure 6/6M/source data for 6M.xlsx]

## Sheet: 6M
Compound	CTL_F1	CTL_F2	CTL_F3	CTL_F4	CTL_F5	CTL_F6	CTL_F7	CTL_F8	CTL_F9	CTL_F10	CTL_F11	CTL_M1	CTL_M2	CTL_M3	CTL_M4	CTL_M5	CTL_M6	CTL_M7	CTL_M8	CTL_M9	CTL_M10	CTL_M11	CTL_M12	CTL_M13	CTL_M14	MERRF_F1	MERRF_F2	MERRF_F3	MERRF_F4	MERRF_F5	MERRF_M1	MERRF_M2	MERRF_M3	MERRF_M4
CIS-4-HYDROXY-D-PROLINE	17227832	4385117	16417452	11930776	8096498	5649987	8327467	10934573	7784717	8411621	4116807	5887432	4030165	6589073	9407872	3208911	11262191	4859265	3735988	3337086	4538549	6526689	4410120	3290117	18298788	23376538	4007141	15090122	6550628	17725260	30143956	22377576	31249234	19026636
