# Supplementary material for: A coordinated multiorgan metabolic response contributes to human mitochondrial myopathy
Source: EMBO Mol Med. 2023 May 24;15(7):e16951. doi: 10.15252/emmm.202216951 (PMC10331581; doi:10.15252/emmm.202216951)
Supplement: Supplementary file 8 — Source Data for Figure 6 [file EMMM-15-e16951-s008.zip › Figure 6/Fig. 6K-L/Fig. 6K.xlsx]

## Sheet: Sheet1
	age (days)		ARG1	GAPDH	ratio
	200	CTL	1323.88	4664.74	0.283807
	200	KO	630.6	3616.97	0.174345
	200	CTL	885.645	3639.76	0.243325
	200	KO	650.259	3524.2	0.184513
	200	CTL	1269.26	3637.5	0.348937
	200	KO	921.588	3920.07	0.235095
	200	CTL	1431.57	5466.83	0.261864
	200	KO	700.017	4453.41	0.157187
