# Supplementary material for: A coordinated multiorgan metabolic response contributes to human mitochondrial myopathy
Source: EMBO Mol Med. 2023 May 24;15(7):e16951. doi: 10.15252/emmm.202216951 (PMC10331581; doi:10.15252/emmm.202216951)
Supplement: Supplementary file 8 — Source Data for Figure 6 [file EMMM-15-e16951-s008.zip › Figure 6/Fig. 6B-C/Fig. 6B.xlsx]

## Sheet: Sheet1
	age (days)		P5CS	GAPDH	ratio		age (days)		P5CS	GAPDH	ratio
	100	CTL	205.646	18988.7	0.0108299
	100	KO	776.511	15313.1	0.0507089
	100	CTL	163.757	14838.6	0.0110359
	100	KO	541.966	15017.3	0.0360895
	100	CTL	250.914	18250.1	0.0137486
	100	KO	398.826	17173.7	0.0232231
	100	KO	587.669	17660.5	0.033276
	100	KO	625.296	17075.1	0.0366203
	170	CTL	4.21191	14413.3	0.000292224		170	CTL	77.9136	14724.5	0.00529144
	170	CTL	7.1582	24153.1	0.000296368		170	KO	1470.99	11891.5	0.123701
	170	CTL	5.49854	25944.7	0.000211933		170	CTL	161.758	17057.8	0.00948295
	170	CTL	4.86279	25849.5	0.000188119		170	KO	1536.02	16004.4	0.0959752
	170	CTL	3.24854	23320.5	0.000139299		170	CTL	120.993	16081.5	0.00752375
	170	KO	37.7993	15800.7	0.00239225		170	KO	1123.6	11275	0.0996546
	170	KO	41.0601	13200.4	0.00311051		170	CTL	78.3682	16346	0.00479434
	170	KO	55.8828	20838.8	0.00268168		170	KO	1511.08	12672.1	0.119245
	170	KO	61.5254	19865.1	0.00309716
