# Supplementary material for: A coordinated multiorgan metabolic response contributes to human mitochondrial myopathy
Source: EMBO Mol Med. 2023 May 24;15(7):e16951. doi: 10.15252/emmm.202216951 (PMC10331581; doi:10.15252/emmm.202216951)
Supplement: Supplementary file 8 — Source Data for Figure 6 [file EMMM-15-e16951-s008.zip › Figure 6/Fig. 6N-O/Fig. 6N.xlsx]

## Sheet: Sheet1
			PYCR1	GAPDH	ratio
	CTL		3.57373	14577	0.000245162
	MERRF		740.685	8002	0.0925625
	CTL		80.373	12218	0.00657825
	MERRF		636.668	11829	0.0538226
	CTL		83.02	17575	0.00472376
	MERRF		886.711	13978	0.0634362
	CTL		46.5107	11905	0.00390682
	MERRF		543.143	14546	0.0373397
