# Supplementary material for: A coordinated multiorgan metabolic response contributes to human mitochondrial myopathy
Source: EMBO Mol Med. 2023 May 24;15(7):e16951. doi: 10.15252/emmm.202216951 (PMC10331581; doi:10.15252/emmm.202216951)
Supplement: Supplementary file 9 — Source Data for Figure 7 [file EMMM-15-e16951-s004.zip]

Archive with 66 entries (56 files):
- Figure 7/
- __MACOSX/._Figure 7
- Figure 7/7E-F/
- __MACOSX/Figure 7/._7E-F
- Figure 7/.DS_Store
- __MACOSX/Figure 7/._.DS_Store
- Figure 7/7M/
- __MACOSX/Figure 7/._7M
- Figure 7/7L/
- __MACOSX/Figure 7/._7L
- Figure 7/7K/
- __MACOSX/Figure 7/._7K
- Figure 7/7A-D/
- __MACOSX/Figure 7/._7A-D
- Figure 7/7O-P/
- __MACOSX/Figure 7/._7O-P
- Figure 7/7N/
- __MACOSX/Figure 7/._7N
- Figure 7/7I/
- __MACOSX/Figure 7/._7I
- Figure 7/7G/
- __MACOSX/Figure 7/._7G
- Figure 7/7E-F/~$source data for 7G-H.xlsx
- __MACOSX/Figure 7/7E-F/._~$source data for 7G-H.xlsx
- Figure 7/7E-F/.DS_Store
- __MACOSX/Figure 7/7E-F/._.DS_Store
- Figure 7/7E-F/source data for 7E-F.xlsx
- __MACOSX/Figure 7/7E-F/._source data for 7E-F.xlsx
- Figure 7/7E-F/~$source data for 7G.xlsx
- __MACOSX/Figure 7/7E-F/._~$source data for 7G.xlsx
- Figure 7/7M/.DS_Store
- __MACOSX/Figure 7/7M/._.DS_Store
- Figure 7/7M/source data for 7M.xlsx
- __MACOSX/Figure 7/7M/._source data for 7M.xlsx
- Figure 7/7M/~$source data for 7P.xlsx
- __MACOSX/Figure 7/7M/._~$source data for 7P.xlsx
- Figure 7/7L/.DS_Store
- __MACOSX/Figure 7/7L/._.DS_Store
- Figure 7/7L/source data for 7L.xlsx
- __MACOSX/Figure 7/7L/._source data for 7L.xlsx
- Figure 7/7K/~$source data for 7N.xlsx
- __MACOSX/Figure 7/7K/._~$source data for 7N.xlsx
- Figure 7/7K/source data for 7K.xlsx
- __MACOSX/Figure 7/7K/._source data for 7K.xlsx
- Figure 7/7K/.DS_Store
- __MACOSX/Figure 7/7K/._.DS_Store
- Figure 7/7A-D/source data 7A-D.xlsx
- __MACOSX/Figure 7/7A-D/._source data 7A-D.xlsx
- Figure 7/7O-P/.DS_Store
- __MACOSX/Figure 7/7O-P/._.DS_Store
- Figure 7/7O-P/source data for 7O-P.xlsx
- __MACOSX/Figure 7/7O-P/._source data for 7O-P.xlsx
- Figure 7/7O-P/~$source data for 7R-S.xlsx
- __MACOSX/Figure 7/7O-P/._~$source data for 7R-S.xlsx
- Figure 7/7N/.DS_Store
- __MACOSX/Figure 7/7N/._.DS_Store
- Figure 7/7N/source data for 7N.xlsx
- __MACOSX/Figure 7/7N/._source data for 7N.xlsx
- Figure 7/7I/Fig. 7I.xlsx
- __MACOSX/Figure 7/7I/._Fig. 7I.xlsx
- Figure 7/7G/source data for 7G.xlsx
- __MACOSX/Figure 7/7G/._source data for 7G.xlsx
- Figure 7/7G/.DS_Store
- __MACOSX/Figure 7/7G/._.DS_Store
- Figure 7/7G/~$source data for 7I.xlsx
- __MACOSX/Figure 7/7G/._~$source data for 7I.xlsx
