# Supplementary material for: A coordinated multiorgan metabolic response contributes to human mitochondrial myopathy
Source: EMBO Mol Med. 2023 May 24;15(7):e16951. doi: 10.15252/emmm.202216951 (PMC10331581; doi:10.15252/emmm.202216951)
Supplement: Supplementary file 9 — Source Data for Figure 7 [file EMMM-15-e16951-s004.zip › Figure 7/7E-F/source data for 7E-F.xlsx]

## Sheet: 7E
	200d CTL 1	200d CTL 2	200d CTL 3	200d CTL 4	200d CTL 5	200d CTL 6	200d KO 1	200d KO 2	200d KO 3	200d KO 4	200d KO 5	200d KO 6
Plasma Corticosterone	17729	16000	8074	7488	10179	8225	26123	23204	38920	34310	27150	24355

## Sheet: 7F
	muscleCtl_1	muscleCtl_1	muscleCtl_2	muscleCtl_2	muscleCtl_3	muscleCtl_3	muscleKO_1	muscleKO_1	muscleKO_2	muscleKO_2	muscleKO_3	muscleKO_3	liverCtl_1	liverCtl_1	liverCtl_2	liverCtl_2	liverCtl_3	liverCtl_3	liverKO_1	liverKO_1	liverKO_2	liverKO_2	liverKO_3	liverKO_3
Cortisone	20	35	141	103	80	57	361	453	328	513	418	491	8	6	5	7	5	30	16	59	216	158	141	81
Corticosterone	199	137	59	113	112	123	110	215	184	530	370	522	88	189	103	180	147	106	70	90	1044	1606	228	291
