# Supplementary material for: A coordinated multiorgan metabolic response contributes to human mitochondrial myopathy
Source: EMBO Mol Med. 2023 May 24;15(7):e16951. doi: 10.15252/emmm.202216951 (PMC10331581; doi:10.15252/emmm.202216951)
Supplement: Supplementary file 9 — Source Data for Figure 7 [file EMMM-15-e16951-s004.zip › Figure 7/7M/source data for 7M.xlsx]

## Sheet: 7P
Compound	CTL_F1	CTL_F2	CTL_F3	CTL_F4	CTL_F5	CTL_F6	CTL_F7	CTL_F8	CTL_F9	CTL_F10	CTL_F11	CTL_M1	CTL_M2	CTL_M3	CTL_M4	CTL_M5	CTL_M6	CTL_M7	CTL_M8	CTL_M9	CTL_M10	CTL_M11	CTL_M12	CTL_M13	CTL_M14	MERRF_F1	MERRF_F2	MERRF_F3	MERRF_F4	MERRF_F5	MERRF_M1	MERRF_M2	MERRF_M3	MERRF_M4
3-HYDROXYBUTANOIC ACID	17603530	4097867	6878114	7891314	5315806	2179733	5450399	2780366	6014046	3790632	3687318	14252059	3782944	8094329	13444116	6143890	18886160	10336036	5929564	6876838	4874397	9543861	3903117	2426780	7562469	39235156	10004544	26576050	14695432	10750896	48269980	15246277	32286912	25111266
