# Supplementary material for: A coordinated multiorgan metabolic response contributes to human mitochondrial myopathy
Source: EMBO Mol Med. 2023 May 24;15(7):e16951. doi: 10.15252/emmm.202216951 (PMC10331581; doi:10.15252/emmm.202216951)
Supplement: Supplementary file 9 — Source Data for Figure 7 [file EMMM-15-e16951-s004.zip › Figure 7/7L/source data for 7L.xlsx]

## Sheet: Sheet1
gene_name	baseMean	log2FoldChange CTL/KO	lfcSE	stat	pvalue	padj
Acat1	1006.86	-0.584413	0.258083	-2.26444	0.0235473	0.411213
Hmgcs2	5794.08	-0.949077	0.344044	-2.75859	0.0058051	0.204903
Bdh1	666.421	-0.514844	0.204897	-2.51269	0.0119813	0.290142
