# Supplementary material for: A coordinated multiorgan metabolic response contributes to human mitochondrial myopathy
Source: EMBO Mol Med. 2023 May 24;15(7):e16951. doi: 10.15252/emmm.202216951 (PMC10331581; doi:10.15252/emmm.202216951)
Supplement: Supplementary file 9 — Source Data for Figure 7 [file EMMM-15-e16951-s004.zip › Figure 7/7K/source data for 7K.xlsx]

## Sheet: 7K plasma
Compound name	200d KO 1	200d KO 2	200d KO 3	200d KO 4	200d KO 5	200d KO 6	200d Ctl 1	200d Ctl 2	200d Ctl 3	200d Ctl 4	200d Ctl 5	200d Ctl 6	200d Ctl 7	200d Ctl 8
3HB	54862	39176	50581	44167	39991	40292	30559	12973	9079	15518	23818	10786	7423	12915

## Sheet: 7K liver
Compound Name	200d Ctl 1	200d Ctl 2	200d Ctl 3	200d KO 1	200d KO 2	200d KO 3
3HB	821543	197359	506289	1.56392e+06	1.10986e+06	1.0343e+06
