# Supplementary material for: A coordinated multiorgan metabolic response contributes to human mitochondrial myopathy
Source: EMBO Mol Med. 2023 May 24;15(7):e16951. doi: 10.15252/emmm.202216951 (PMC10331581; doi:10.15252/emmm.202216951)
Supplement: Supplementary file 9 — Source Data for Figure 7 [file EMMM-15-e16951-s004.zip › Figure 7/7A-D/source data 7A-D.xlsx]

## Sheet: 7A
	200d Ctl 1	200d Ctl 2	200d Ctl 3	200d Ctl 4	200d Ctl 5	200d KO 1	200d KO 2	200d KO 3	200d KO 4	200d KO 5
Leptin Receptor (ng/mL)	4.94357	3.69893	4.7975	3.65857	5.8525	4.20179	3.95714	3.90143	8.49607	5.46375

## Sheet: 7B
	200d Ctl 1	200d Ctl 2	200d Ctl 3	200d Ctl 4	200d Ctl 5	200d KO 1	200d KO 2	200d KO 3	200d KO 4	200d KO 5
Leptin (ng/mL)	8.13273	6.18364	4.08545	9.49455	8.12833	3.42182	2.87	3.49364	3.19818	1.97333

## Sheet: 7C
	200d Ctl 1	200d Ctl 2	200d Ctl 3	200d Ctl 4	200d Ctl 5	200d KO 1	200d KO 2	200d KO 3	200d KO 4	200d KO 5
Free Leptin Index (ng/mL)	1.64511	1.67174	0.85158	2.59515	1.38887	0.814372	0.725271	0.895476	0.376431	0.361168

## Sheet: 7D
	200d Ctl 1	200d Ctl 2	200d Ctl 3	200d Ctl 4	200d Ctl 5	200d Ctl 6	200d Ctl 7	200d Ctl 8	200d Ctl 9	200d Ctl 10	200d KO 1	200d KO 2	200d KO 3	200d KO 4	200d KO 5	200d KO 6	200d KO 7	200d KO 8	200d KO 9
Food Intake/Body Weight	0.1275	0.146645	0.132198	0.161695	0.128674	0.110794	0.163158	0.120365	0.117073	0.140385	0.25605	0.230857	0.30511	0.285786	0.238095	0.225472	0.162069	0.180176	0.168116
