# Supplementary material for: A coordinated multiorgan metabolic response contributes to human mitochondrial myopathy
Source: EMBO Mol Med. 2023 May 24;15(7):e16951. doi: 10.15252/emmm.202216951 (PMC10331581; doi:10.15252/emmm.202216951)
Supplement: Supplementary file 9 — Source Data for Figure 7 [file EMMM-15-e16951-s004.zip › Figure 7/7O-P/source data for 7O-P.xlsx]

## Sheet: 7R
	KO						KO Treated
Carnitine	0.737798	0.853251	0.967859	1.15783	1.13981	1.14345	0.794019	0.71372	0.880018	0.689871	0.954219	0.734406
C2:0 Carnitine	0.488638	0.627787	0.727545	1.17889	1.87479	1.10235	0.688358	0.654942	0.384514	0.45426	0.792731	0.426378
C3:0 Carnitine	0.689246	0.817117	0.990154	0.927926	1.43152	1.14404	0.608018	0.403799	0.665454	0.458982	0.566556	0.389908
C4:0 Carnitine	0.718229	0.792021	0.946313	1.08921	1.3744	1.07982	0.874632	0.695744	0.469709	0.564373	0.781784	0.499153
C5:0 Carnitine	0.948008	0.77643	0.811831	0.905944	1.53177	1.02602	0.677694	0.564817	1.19387	0.529433	0.693737	0.55824
C14:2 Carnitine	0.755617	1.07302	0.905048	0.900861	1.15128	1.21417	0.903111	0.701765	0.722458	0.744692	0.920326	0.971689
C18:2 Carnitine	1.18225	1.01717	0.983975	0.857721	1.12967	0.82922	0.778588	0.832533	0.512785	0.746634	0.90844	0.756269

## Sheet: 7S
	KO						KO + RU486
Abdominal Fat (g)	0.17	0.12	0.11	0.12	0.09	0.12	0.06	0.36	0.2	0.23	0.27	0.22
