# Supplementary material for: A coordinated multiorgan metabolic response contributes to human mitochondrial myopathy
Source: EMBO Mol Med. 2023 May 24;15(7):e16951. doi: 10.15252/emmm.202216951 (PMC10331581; doi:10.15252/emmm.202216951)
Supplement: Supplementary file 9 — Source Data for Figure 7 [file EMMM-15-e16951-s004.zip › Figure 7/7N/source data for 7N.xlsx]

## Sheet: Sheet1
Pre-Treatment	41 days	KO	108	108	102	103
		KO Treated	105	122	114	104	114	104
	51 days	KO	136	136	136	130
		KO Treated	132	145	154	138	137	157
	57 days	KO	119	141	150	153
		KO Treated	132	149	153	150	155	154
	63 days	KO	137	144	128	149
		KO Treated	141	143	164	148	146	152
	72 days	KO	143	126	141	142
		KO Treated	142	152	152	150	156	155
	79 days	KO	141	123	130	140
		KO Treated	136	132	146	142	133	145
	87 days	KO	141	127	118	132
		KO Treated	130	133	140	133	138	147
	92 days	KO	131	130	128	130
		KO Treated	131	132	143	136	139	135
	99 days	KO	121	114	119	139
		KO Treated	122	133	138	137	123	136
	106 days	KO	105	89	105	125
		KO Treated	102	117	128	122	119	129
	112 days	KO	108	88	110	111
		KO Treated	105	106	108	116	102	106
	120 days	KO	106	87	93	106
		KO Treated	100	97	102	100	82	91
	127 days	KO	72	69	77	90
		KO Treated	87	84	87	91	91	89
	133 days	KO	81	82	85	89
		KO Treated	84	90	83	91	81	82
