# Supplementary material for: A coordinated multiorgan metabolic response contributes to human mitochondrial myopathy
Source: EMBO Mol Med. 2023 May 24;15(7):e16951. doi: 10.15252/emmm.202216951 (PMC10331581; doi:10.15252/emmm.202216951)
Supplement: Supplementary file 9 — Source Data for Figure 7 [file EMMM-15-e16951-s004.zip › Figure 7/7I/Fig. 7I.xlsx]

## Sheet: Sheet1
		ALT1	b-actin	ratio
	CTL	4252.14	2154.23	1.97386
	KO	3797.77	2112.6	1.79768
	CTL	4341.12	2893.18	1.50046
	KO	5042.43	2252.84	2.23825
	CTL	3408.4	2114.63	1.61182
	KO	5536.73	1069.63	5.17633
	CTL	5362.58	2519.42	2.1285
	KO	4039.42	2006.05	2.01362
		ALT1	b-actin	ratio
	CTL	964.773	775.587	1.24393
	KO	1951.98	945.262	2.06502
	CTL	3793.91	1406.69	2.69704
	KO	4494.44	1088.28	4.12986
	CTL	3457.09	1561.18	2.21441
	KO	3037.32	1027.4	2.95631
	CTL	2586.17	1065.67	2.42681
	KO	2478.77	500.791	4.94972
		PCK1	b-actin	ratio
	CTL	13966.9	3145.96	4.43962
	KO	14574.8	2503.81	5.82106
	CTL	10775.9	2947.36	3.65612
	KO	14177.5	2057.64	6.89017
	CTL	11800.2	2649.47	4.4538
	KO	14610.3	2238.66	6.52636
	CTL	14133.5	2232.51	6.33079
	KO	14738.6	2277.94	6.47015
		PCK1	b-actin	ratio
	CTL	1120.12	1595.93	0.701863
	KO	3560.98	2459.5	1.44785
	CTL	2983.55	2374.96	1.25626
	KO	6301.68	2704.6	2.32999
	CTL	4349.21	3943.16	1.10297
	KO	3951.98	2395.08	1.65004
	CTL	2598.84	3865.03	0.672397
	KO	2910.19	1561.83	1.86332
		CPS1	b-actin	ratio
	CTL	539.118	2070.09	0.260433
	KO	464.281	1685.3	0.275488
	CTL	909.711	2030.53	0.448016
	KO	1077.72	1483.18	0.726623
	CTL	537.296	2016.13	0.266498
	KO	1578.94	888.474	1.77713
	CTL	1586.99	2571.41	0.61717
	KO	944.913	1949.05	0.484808
		CPS1	b-actin	ratio
	CTL	498.723	1226.85	0.334827
	KO	403.625	1047.08	0.494965
	CTL	555.875	1308.38	0.298906
	KO	286.375	1164.29	0.334945
	CTL	564.359	2367.52	0.214367
	KO	646.211	1601.63	0.579602
	CTL	520.922	1642.19	0.341714
	KO	803.867	975.34	0.982788
		OTC	b-actin	ratio
	CTL	2662.56	1800.95	1.47842
	KO	2413.88	1300.81	1.85568
	CTL	2768.83	1570.27	1.76329
	KO	2702.76	1565.09	1.7269
	CTL	2930.21	1448.97	2.02227
	KO	2941.36	1849.01	1.59078
	CTL	3479.93	2035.31	1.70978
	KO	5033.93	2591.05	1.94281
		ASS1	b-actin	ratio
	CTL	11599.1	2070.09	5.60321
	KO	15168.4	1685.3	9.00039
	CTL	15906.6	2030.53	7.83368
	KO	11938.5	1483.18	8.04924
	CTL	8526.96	2016.13	4.22937
	KO	13790.8	888.474	15.5219
	CTL	13034.8	2571.41	5.06915
	KO	12079.5	1949.05	6.19767
		ASS1	b-actin	ratio
	CTL	8654.3	2733.09	3.16649
	KO	41833.4	2169.54	19.2822
	CTL	34467	3301.27	10.4405
	KO	17381.4	2278.34	7.629
	CTL	13260.3	1901.72	6.97282
	KO	15978.5	1870.47	8.5425
	CTL	15611.8	1971.32	7.91946
	KO	19206.9	1492.52	12.8688
		ASL	b-actin	ratio
	CTL	4930.26	3998.52	1.23302
	KO	5302.6	3554.75	1.49169
	CTL	4135.86	4361.66	0.948232
	KO	5360.42	2764.76	1.93884
	CTL	3342.61	3462.78	0.965297
	KO	4650.73	2918.85	1.59334
	CTL	5666.68	4585.36	1.23582
	KO	5598.86	3622.05	1.54577
		ARG1	b-actin	ratio
	CTL	7853.88	1154.23	6.80446
	KO	8553.97	1348.51	6.3433
	CTL	8886.38	1823.18	4.87412
	KO	9670.1	1012.61	9.54969
	CTL	7757.18	1436.42	5.40036
	KO	9530.21	1121.21	8.49992
	CTL	10007.2	1299.9	7.69847
	KO	10875.9	1579.25	6.88675
