# Supplementary material for: A coordinated multiorgan metabolic response contributes to human mitochondrial myopathy
Source: EMBO Mol Med. 2023 May 24;15(7):e16951. doi: 10.15252/emmm.202216951 (PMC10331581; doi:10.15252/emmm.202216951)
Supplement: Supplementary file 9 — Source Data for Figure 7 [file EMMM-15-e16951-s004.zip › Figure 7/7G/source data for 7G.xlsx]

## Sheet: 7I
Compound	P_CTRL_F_1	P_CTRL_F_10	P_CTRL_F_12	P_CTRL_F_16	P_CTRL_F_17	P_CTRL_F_18	P_CTRL_F_2	P_CTRL_F_24	P_CTRL_F_25	P_CTRL_F_3	P_CTRL_F_7	P_CTRL_M_11	P_CTRL_M_13	P_CTRL_M_14	P_CTRL_M_15	P_CTRL_M_19	P_CTRL_M_20	P_CTRL_M_21	P_CTRL_M_22	P_CTRL_M_23	P_CTRL_M_4	P_CTRL_M_5	P_CTRL_M_6	P_CTRL_M_8	P_CTRL_M_9	P_MERRF_F_27	P_MERRF_F_29	P_MERRF_F_30	P_MERRF_F_31	P_MERRF_F_32	P_MERRF_M_26	P_MERRF_M_28	P_MERRF_M_33	P_MERRF_M_34
CORTISOL	661227	363801	929472	1049868	381921	542911	574342	311842	916537	1194038	1519618	1077808	415939	395126	895006	1190215	1123673	772068	557524	966032	911609	815974	480490	430185	579012	1857672	1055480	1572050	731610	546542	1052172	744533	1797190	395484
